# Supplementary material for: Microevolution and phylogenomic study of Respiratory Syncytial Virus type A
Source: PLoS One. 2025 Feb 25;20(2):e0319437. doi: 10.1371/journal.pone.0319437 (PMC11856557; doi:10.1371/journal.pone.0319437)
Supplement: S1 Table — While studying this data, please take care of the INDEL event. After the INDEL event normally codon numbers of changes. (XLSX) [file pone.0319437.s001.xlsx]

## Sheet: Sheet1
Table. S1. Complete details of the substitution in each coding gene of the RSV type A. While studying this data, please take care of the INDEL event. After the INDEL event normaly codon numbers get changed.
Site (codon)	Index of Nt in Codon	Mutation Type	Mutation	Changed in Properties of aa?	Changed Type of Properties	Sequence Count
NS1 Protein
2	2	Nonsynonymous	GGC to GAC (G2D)	Yes	(polar,none-charge) to (polar,negative-charge)	12
3	3	Synonymous	AGC to AGT (S3S)			2
4	3	Synonymous	AAT to AAC (N4N)			313
4	2,3	Nonsynonymous	AAT to ACC (N4T)	No	No	1
5	3	Synonymous	TCA to TCG (S5S)			1
6	3	Synonymous	TTG to TTA (L6L)			32
6	3	Nonsynonymous	TTG to TTT (L6F)	No	No	1
7	3	Synonymous	AGT to AGC (S7S)			50
7	1	Nonsynonymous	AGT to TGT (S7C)	No	No	1
9	1	Nonsynonymous	ATA to TTA (I9L)	No	No	36
11	2,3	Nonsynonymous	GTT to GCC (V11A)	No	No	2
13	3	Synonymous	TTA to TTG (L13L)			382
14	2	Nonsynonymous	CAA to CTA (Q14L)	Yes	(polar,none-charge) to (non-polar,none-charge)	1
16	1	Synonymous	TTG to CTG (L16L)			313
16	3	Synonymous	TTG to TTA (L16L)			144
16	1,3	Synonymous	TTG to CTT (L16L)			1
18	3	Synonymous	GAC to GAT (D18D)			1
21	3	Synonymous	GAA to GAG (E21E)			9
22	3	Synonymous	GTA to GTT (V22V)			2
24	3	Synonymous	TTG to TTA (L24L)			2
24	1	Synonymous	TTG to CTG (L24L)			2
25	3	Synonymous	TTA to TTG (L25L)			1
28	3	Synonymous	ACA to ACC (T28T)			144
29	3	Synonymous	TGC to TGT (C29C)			19
30	1	Nonsynonymous	TAT to CAT (Y30H)	Yes	(polar,none-charge) to (polar,positive-charge)	1
30	2	Nonsynonymous	TAT to TGT (Y30C)	No	No	2
31	1	Nonsynonymous	ACT to GCT (T31A)	Yes	(polar,none-charge) to (non-polar,none-charge)	1
31	3	Synonymous	ACT to ACC (T31T)			1
32	3	Synonymous	GAC to GAT (D32D)			24
33	3	Synonymous	AAA to AAG (K33K)			6
33	1	Nonsynonymous	AAA to GAA (K33E)	Yes	(polar,positive-charge) to (polar,negative-charge)	1
34	3	Synonymous	TTA to TTG (L34L)			143
36	3	Nonsynonymous	CAT to CAG (H36Q)	Yes	(polar,positive-charge) to (polar,none-charge)	312
36	3	Nonsynonymous	CAT to CAA (H36Q)	Yes	(polar,positive-charge) to (polar,none-charge)	2
38	3	Synonymous	ACT to ACC (T38T)			47
40	1	Nonsynonymous	GCT to ACT (A40T)	Yes	(non-polar,none-charge) to (polar,none-charge)	2
40	3	Synonymous	GCT to GCC (A40A)			1
41	3	Synonymous	TTG to TTA (L41L)			1
NS2 Protein
2	1	Nonsynonymous	GAC to AAC (D2N)	Yes	(polar,negative-charge) to (polar,none-charge)	1
3	2	Nonsynonymous	ACA to ATA (T3I)	Yes	(polar,none-charge) to (non-polar,none-charge)	37
4	3	Synonymous	ACA to ACC (T4T)			1
4	3	Synonymous	ACA to ACT (T4T)			5
5	3	Nonsynonymous	CAC to CAA (H5Q)	Yes	(polar,positive-charge) to (polar,none-charge)	1
5	3	Synonymous	CAC to CAT (H5H)			3
6	3	Synonymous	AAT to AAC (N6N)			2
6	1	Nonsynonymous	AAT to GAT (N6D)	Yes	(polar,none-charge) to (polar,negative-charge)	8
6	2	Nonsynonymous	AAT to AGT (N6S)	No	No	1
6	2	Nonsynonymous	AAT to ATT (N6I)	Yes	(polar,none-charge) to (non-polar,none-charge)	2
7	3	Synonymous	GAC to GAT (D7D)			334
7	2,3	Nonsynonymous	GAC to GGT (D7G)	Yes	(polar,negative-charge) to (polar,none-charge)	132
7	1,3	Nonsynonymous	GAC to TAT (D7Y)	Yes	(polar,negative-charge) to (polar,none-charge)	1
7	2,3	Nonsynonymous	GAC to GGA (D7G)	Yes	(polar,negative-charge) to (polar,none-charge)	1
7	2	Nonsynonymous	GAC to GGC (D7G)	Yes	(polar,negative-charge) to (polar,none-charge)	2
8	3	Synonymous	ACC to ACT (T8T)			147
8	3	Synonymous	ACC to ACA (T8T)			1
8	2	Nonsynonymous	ACC to ATC (T8I)	Yes	(polar,none-charge) to (non-polar,none-charge)	1
9	2	Nonsynonymous	ACA to AAA (T9K)	Yes	(polar,none-charge) to (polar,positive-charge)	2
10	3	Synonymous	CCA to CCT (P10P)			1
10	1	Nonsynonymous	CCA to TCA (P10S)	Yes	(non-polar,none-charge) to (polar,none-charge)	2
11	2	Nonsynonymous	CAA to CGA (Q11R)	Yes	(polar,none-charge) to (polar,positive-charge)	3
12	2	Nonsynonymous	AGA to AAA (R12K)	No	No	7
13	3	Synonymous	CTG to CTA (L13L)			2
13	1	Synonymous	CTG to TTG (L13L)			1
13	1	Nonsynonymous	CTG to ATG (L13M)	No	No	1
14	3	Nonsynonymous	ATG to ATA (M14I)	No	No	1
14	2	Nonsynonymous	ATG to AGG (M14R)	Yes	(non-polar,none-charge) to (polar,positive-charge)	1
15	3	Synonymous	ATC to ATA (I15I)			2
15	1	Nonsynonymous	ATC to GTC (I15V)	No	No	1
16	3	Synonymous	ACA to ACG (T16T)			2
17	1	Nonsynonymous	GAC to CAC (D17H)	Yes	(polar,negative-charge) to (polar,positive-charge)	1
17	3	Synonymous	GAC to GAT (D17D)			12
17	1,2	Nonsynonymous	GAC to AGC (D17S)	Yes	(polar,negative-charge) to (polar,none-charge)	1
20	3	Synonymous	CCA to CCG (P20P)			1
21	3	Synonymous	TTG to TTA (L21L)			278
21	1,3	Synonymous	TTG to CTA (L21L)			29
22	3	Synonymous	TCA to TCG (S22S)			147
23	3	Synonymous	CTT to CTC (L23L)			2
N Protein
2	3	Synonymous	GCT to GCA (A2A)			1
3	2	Nonsynonymous	CTT to CCT (L3P)	No	No	1
4	3	Nonsynonymous	AGC to AGA (S4R)	Yes	(polar,none-charge) to (polar,positive-charge)	1
6	3	Synonymous	GTC to GTT (V6V)			4
7	3	Synonymous	AAG to AAA (K7K)			1
8	1	Synonymous	TTG to CTG (L8L)			1
8	3	Synonymous	TTG to TTA (L8L)			1
9	3	Synonymous	AAT to AAC (N9N)			129
11	3	Synonymous	ACA to ACG (T11T)			1
12	3	Synonymous	CTC to CTT (L12L)			1
12	3	Synonymous	CTC to CTA (L12L)			1
14	3	Synonymous	AAA to AAG (K14K)			5
15	3	Synonymous	GAT to GAC (D15D)			7
15	3	Nonsynonymous	GAT to GAG (D15E)	No	No	1
16	3	Nonsynonymous	CAA to CAT (Q16H)	Yes	(polar,none-charge) to (polar,positive-charge)	1
18	3	Synonymous	CTG to CTA (L18L)			308
18	1	Synonymous	CTG to TTG (L18L)			1
19	3	Synonymous	TCA to TCG (S19S)			1
20	3	Synonymous	TCC to TCT (S20S)			6
21	3	Synonymous	AGC to AGT (S21S)			5
23	3	Synonymous	TAC to TAT (Y23Y)			285
24	3	Synonymous	ACC to ACT (T24T)			8
27	3	Synonymous	CGG to CGA (R27R)			7
29	3	Synonymous	ACA to ACT (T29T)			6
30	3	Synonymous	GGA to GGT (G30G)			6
30	3	Synonymous	GGA to GGG (G30G)			1
31	3	Synonymous	GAT to GAC (D31D)			315
32	3	Synonymous	AGT to AGC (S32S)			317
33	3	Synonymous	ATT to ATA (I33I)			1
34	3	Synonymous	GAT to GAC (D34D)			312
35	3	Synonymous	ACT to ACA (T35T)			1
35	3	Synonymous	ACT to ACC (T35T)			1
36	3	Synonymous	CCT to CCC (P36P)			7
37	3	Synonymous	AAT to AAC (N37N)			3
38	3	Synonymous	TAT to TAC (Y38Y)			9
40	3	Synonymous	GTG to GTA (V40V)			1
42	3	Synonymous	AAA to AAG (K42K)			1
43	3	Synonymous	CAC to CAT (H43H)			3
44	3	Synonymous	ATC to ATT (I44I)			284
45	3	Synonymous	AAT to AAC (N45N)			151
46	3	Nonsynonymous	AAG to AAT (K46N)	Yes	(polar,positive-charge) to (polar,none-charge)	1
47	1	Synonymous	TTA to CTA (L47L)			11
48	3	Synonymous	TGT to TGC (C48C)			2
48	3	Nonsynonymous	TGT to TGG (C48W)	Yes	(polar,none-charge) to (non-polar,none-charge)	1
49	3	Synonymous	GGC to GGT (G49G)			2
51	3	Synonymous	TTA to TTG (L51L)			7
53	3	Synonymous	ATC to ATT (I53I)			2
53	3	Synonymous	ATC to ATA (I53I)			3
54	3	Synonymous	ACA to ACG (T54T)			6
57	3	Synonymous	GCT to GCC (A57A)			2
59	3	Synonymous	CAT to CAC (H59H)			13
61	3	Synonymous	TTC to TTT (F61F)			1
64	1	Nonsynonymous	TTA to GTA (L64V)	No	No	144
64	3	Synonymous	TTA to TTG (L64L)			2
66	3	Synonymous	GGT to GGC (G66G)			1
68	1	Synonymous	TTA to CTA (L68L)			2
68	3	Synonymous	TTA to TTG (L68L)			1
70	3	Synonymous	GCT to GCC (A70A)			6
70	3	Synonymous	GCT to GCG (A70A)			5
72	3	Synonymous	TCT to TCC (S72S)			2
73	3	Synonymous	AGA to AGG (R73R)			6
74	1	Synonymous	TTA to CTA (L74L)			1
78	3	Synonymous	GAC to GAT (D78D)			1
79	3	Synonymous	ACC to ACT (T79T)			1
80	3	Synonymous	ATA to ATT (I80I)			1
83	3	Synonymous	CTC to CTT (L83L)			4
84	2	Nonsynonymous	AGA to AAA (R84K)	No	No	309
84	2,3	Nonsynonymous	AGA to AAG (R84K)	No	No	3
86	3	Synonymous	GCG to GCA (A86A)			28
89	3	Synonymous	CAT to CAC (H89H)			2
90	3	Synonymous	GTA to GTT (V90V)			307
90	3	Synonymous	GTA to GTC (V90V)			7
91	3	Synonymous	AAA to AAG (K91K)			307
91	2,3	Nonsynonymous	AAA to AGG (K91R)	No	No	1
92	3	Synonymous	GCA to GCT (A92A)			29
95	3	Synonymous	GTG to GTA (V95V)			14
97	1	Nonsynonymous	GTA to ATA (V97I)	No	No	7
97	3	Synonymous	GTA to GTG (V97V)			2
97	3	Synonymous	GTA to GTT (V97V)			3
98	2	Nonsynonymous	ACA to ATA (T98I)	Yes	(polar,none-charge) to (non-polar,none-charge)	1
98	1,3	Nonsynonymous	ACA to GCC (T98A)	Yes	(polar,none-charge) to (non-polar,none-charge)	1
101	3	Synonymous	CGT to CGA (R101R)			34
101	1	Nonsynonymous	CGT to TGT (R101C)	Yes	(polar,positive-charge) to (polar,none-charge)	1
102	3	Synonymous	CAA to CAG (Q102Q)			1
103	3	Synonymous	GAC to GAT (D103D)			19
104	3	Synonymous	ATT to ATC (I104I)			43
104	1	Nonsynonymous	ATT to TTT (I104F)	No	No	6
105	3	Synonymous	AAT to AAC (N105N)			36
106	3	Synonymous	GGG to GGA (G106G)			150
106	3	Synonymous	GGG to GGT (G106G)			2
107	3	Synonymous	AAA to AAG (K107K)			1
108	3	Synonymous	GAA to GAG (E108E)			1
111	3	Synonymous	TTT to TTC (F111F)			5
112	3	Nonsynonymous	GAA to GAT (E112D)	No	No	1
113	3	Synonymous	GTG to GTA (V113V)			2
113	3	Synonymous	GTG to GTT (V113V)			3
115	3	Synonymous	ACA to ACG (T115T)			8
116	3	Synonymous	TTG to TTA (L116L)			319
117	1	Nonsynonymous	TCA to GCA (S117A)	Yes	(polar,none-charge) to (non-polar,none-charge)	468
117	1	Nonsynonymous	TCA to ACA (S117T)	No	No	2
117	1,2	Nonsynonymous	TCA to GTA (S117V)	Yes	(polar,none-charge) to (non-polar,none-charge)	2
118	2	Nonsynonymous	AGC to AAC (S118N)	No	No	1
118	3	Synonymous	AGC to AGT (S118S)			2
121	3	Synonymous	ACT to ACA (T121T)			1
122	3	Nonsynonymous	GAA to GAT (E122D)	No	No	2
123	3	Synonymous	ATT to ATA (I123I)			2
125	3	Synonymous	ATC to ATT (I125I)			13
126	3	Synonymous	AAC to AAT (N126N)			1
126	2	Nonsynonymous	AAC to AGC (N126S)	No	No	1
128	3	Synonymous	GAG to GAA (E128E)			5
129	1	Nonsynonymous	ATA to GTA (I129V)	No	No	5
132	3	Synonymous	AGA to AGG (R132R)			104
133	3	Synonymous	AAA to AAG (K133K)			3
137	3	Synonymous	AAA to AAG (K137K)			37
137	2	Nonsynonymous	AAA to AGA (K137R)	No	No	1
139	3	Synonymous	CTA to CTG (L139L)			26
143	3	Synonymous	GGA to GGG (G143G)			16
144	3	Synonymous	GAG to GAA (E144E)			2
145	3	Synonymous	GTA to GTG (V145V)			455
145	3	Synonymous	GTA to GTT (V145V)			2
146	3	Synonymous	GCT to GCC (A146A)			1
146	3	Synonymous	GCT to GCA (A146A)			3
147	3	Synonymous	CCA to CCG (P147P)			6
149	3	Synonymous	TAC to TAT (Y149Y)			3
150	3	Synonymous	AGG to AGA (R150R)			4
152	3	Synonymous	GAC to GAT (D152D)			2
153	3	Synonymous	TCT to TCC (S153S)			4
153	3	Synonymous	TCT to TCA (S153S)			4
154	3	Synonymous	CCT to CCA (P154P)			4
155	3	Synonymous	GAT to GAC (D155D)			7
157	3	Synonymous	GGG to GGA (G157G)			139
161	3	Synonymous	TTA to TTG (L161L)			1
163	3	Synonymous	ATA to ATC (I163I)			2
163	3	Nonsynonymous	ATA to ATG (I163M)	No	No	1
164	3	Synonymous	GCG to GCA (A164A)			463
164	3	Synonymous	GCG to GCC (A164A)			1
165	3	Synonymous	GCA to GCG (A165A)			14
167	3	Synonymous	GTA to GTG (V167V)			3
168	3	Synonymous	ATA to ATC (I168I)			1
169	3	Synonymous	ACC to ACT (T169T)			2
171	1	Synonymous	TTA to CTA (L171L)			1
171	3	Synonymous	TTA to TTG (L171L)			7
174	3	Synonymous	GGG to GGA (G174G)			310
176	3	Synonymous	AGA to AGG (R176R)			1
177	3	Synonymous	TCT to TCA (S177S)			269
177	1,3	Nonsynonymous	TCT to GCA (S177A)	Yes	(polar,none-charge) to (non-polar,none-charge)	1
178	3	Synonymous	GGT to GGC (G178G)			1
179	3	Synonymous	CTT to CTC (L179L)			7
180	1	Nonsynonymous	ACA to GCA (T180A)	Yes	(polar,none-charge) to (non-polar,none-charge)	5
180	3	Synonymous	ACA to ACT (T180T)			91
181	3	Synonymous	GCT to GCC (A181A)			30
182	3	Synonymous	GTG to GTT (V182V)			1
182	3	Synonymous	GTG to GTA (V182V)			4
184	3	Synonymous	AGG to AGA (R184R)			106
185	3	Synonymous	AGG to AGA (R185R)			473
186	3	Synonymous	GCT to GCC (A186A)			113
187	3	Synonymous	AAT to AAC (N187N)			134
188	3	Synonymous	AAT to AAC (N188N)			1
189	3	Synonymous	GTC to GTT (V189V)			154
189	3	Synonymous	GTC to GTA (V189V)			1
190	1	Synonymous	CTA to TTA (L190L)			8
190	3	Synonymous	CTA to CTG (L190L)			3
192	3	Nonsynonymous	AAT to AAA (N192K)	Yes	(polar,none-charge) to (polar,positive-charge)	1
193	1,2	Termination	GAA to TGA			1
194	2,3	Nonsynonymous	ATG to AAT (M194N)	Yes	(non-polar,none-charge) to (polar,none-charge)	1
195	1	Nonsynonymous	AAA to GAA (K195E)	Yes	(polar,positive-charge) to (polar,negative-charge)	1
196	1,2,3	Nonsynonymous	CGT to ACG (R196T)	Yes	(polar,positive-charge) to (polar,none-charge)	1
197	3	Synonymous	TAT to TAC (Y197Y)			4
197	2,3	Nonsynonymous	TAT to TTA (Y197L)	Yes	(polar,none-charge) to (non-polar,none-charge)	1
198	1	Termination	AAA to TAA			1
199	3	Synonymous	GGC to GGT (G199G)			308
199	1,3	Nonsynonymous	GGC to AGG (G199R)	Yes	(polar,none-charge) to (polar,positive-charge)	1
200	1,3	Synonymous	TTA to CTT (L200L)			1
200	1	Synonymous	TTA to CTA (L200L)			1
201	1	Synonymous	CTA to TTA (L201L)			307
201	1,2,3	Nonsynonymous	CTA to ACT (L201T)	Yes	(non-polar,none-charge) to (polar,none-charge)	1
202	3	Synonymous	CCC to CCT (P202P)			6
202	3	Synonymous	CCC to CCA (P202P)			148
202	1	Nonsynonymous	CCC to ACC (P202T)	Yes	(non-polar,none-charge) to (polar,none-charge)	1
203	3	Synonymous	AAG to AAA (K203K)			9
204	3	Synonymous	GAT to GAC (D204D)			11
204	2,3	Nonsynonymous	GAT to GGA (D204G)	Yes	(polar,negative-charge) to (polar,none-charge)	1
205	1	Nonsynonymous	ATA to GTA (I205V)	No	No	1
205	1,2,3	Nonsynonymous	ATA to TAT (I205Y)	Yes	(non-polar,none-charge) to (polar,none-charge)	1
206	3	Synonymous	GCC to GCT (A206A)			4
206	1,2	Nonsynonymous	GCC to AGC (A206S)	Yes	(non-polar,none-charge) to (polar,none-charge)	1
207	3	Synonymous	AAC to AAT (N207N)			9
207	1,3	Nonsynonymous	AAC to CAA (N207Q)	No	No	1
208	3	Synonymous	AGC to AGT (S208S)			29
208	1,2,3	Nonsynonymous	AGC to CAG (S208Q)	No	No	1
209	1,3	Nonsynonymous	TTC to CTT (F209L)	No	No	1
210	1,2,3	Nonsynonymous	TAT to CTA (Y210L)	Yes	(polar,none-charge) to (non-polar,none-charge)	1
211	3	Synonymous	GAA to GAG (E211E)			5
211	1,2	Termination	GAA to TGA			1
212	3	Synonymous	GTG to GTA (V212V)			2
212	1,2,3	Nonsynonymous	GTG to AGT (V212S)	Yes	(non-polar,none-charge) to (polar,none-charge)	1
213	1	Nonsynonymous	TTT to GTT (F213V)	No	No	1
214	1,2	Termination	GAA to TGA			1
215	3	Synonymous	AAA to AAG (K215K)			1
216	1	Nonsynonymous	TAT to CAT (Y216H)	Yes	(polar,none-charge) to (polar,positive-charge)	14
216	1,2,3	Nonsynonymous	TAT to ATA (Y216I)	Yes	(polar,none-charge) to (non-polar,none-charge)	1
217	3	Synonymous	CCT to CCC (P217P)			6
217	1,3	Nonsynonymous	CCT to TCC (P217S)	Yes	(non-polar,none-charge) to (polar,none-charge)	1
218	3	Synonymous	CAC to CAT (H218H)			1
218	1,2,3	Nonsynonymous	CAC to TCA (H218S)	Yes	(polar,positive-charge) to (polar,none-charge)	1
219	3	Synonymous	TTT to TTC (F219F)			5
219	1	Nonsynonymous	TTT to CTT (F219L)	No	No	3
220	1,2,3	Nonsynonymous	ATA to TAT (I220Y)	Yes	(non-polar,none-charge) to (polar,none-charge)	1
221	3	Synonymous	GAT to GAC (D221D)			8
221	1,2,3	Nonsynonymous	GAT to AGA (D221R)	Yes	(polar,negative-charge) to (polar,positive-charge)	1
222	3	Synonymous	GTT to GTA (V222V)			2
222	1,2	Nonsynonymous	GTT to TGT (V222C)	Yes	(non-polar,none-charge) to (polar,none-charge)	1
224	1,2	Nonsynonymous	GTT to TGT (V224C)	Yes	(non-polar,none-charge) to (polar,none-charge)	1
225	3	Synonymous	CAT to CAC (H225H)			2
225	1,2,3	Nonsynonymous	CAT to TCA (H225S)	Yes	(polar,positive-charge) to (polar,none-charge)	1
226	3	Synonymous	TTT to TTC (F226F)			18
227	3	Synonymous	GGT to GGC (G227G)			3
227	1,3	Nonsynonymous	GGT to TGG (G227W)	Yes	(polar,none-charge) to (non-polar,none-charge)	1
228	1,2,3	Nonsynonymous	ATA to TAT (I228Y)	Yes	(non-polar,none-charge) to (polar,none-charge)	1
229	3	Synonymous	GCA to GCC (A229A)			1
229	1,2,3	Nonsynonymous	GCA to AGC (A229S)	Yes	(non-polar,none-charge) to (polar,none-charge)	1
230	NA	Insertion	--- to ACA (-230T)			1
231	NA	Insertion	--- to ATC (-231I)			1
232	NA	Insertion	--- to TTC (-232F)			1
233	NA	Insertion	--- to TAC (-233Y)			1
234	NA	Insertion	--- to CAG (-234Q)			1
235	NA	Insertion	--- to AGG (-235R)			1
236	NA	Insertion	--- to TGG (-236W)			1
P Protein
3	3	Synonymous	AAG to AAA (K3K)			1
8	3	Synonymous	TTC to TTT (F8F)			19
9	3	Synonymous	CAT to CAC (H9H)			1
10	3	Synonymous	GGA to GGG (G10G)			3
10	1,2,3	Nonsynonymous	GGA to CTT (G10L)	Yes	(polar,none-charge) to (non-polar,none-charge)	1
11	1,2,3	Nonsynonymous	GAA to TTC (E11F)	Yes	(polar,negative-charge) to (non-polar,none-charge)	1
12	3	Synonymous	GAT to GAC (D12D)			143
12	1	Nonsynonymous	GAT to CAT (D12H)	Yes	(polar,negative-charge) to (polar,positive-charge)	1
13	2,3	Nonsynonymous	GCA to GAT (A13D)	Yes	(non-polar,none-charge) to (polar,negative-charge)	1
14	3	Synonymous	AAC to AAT (N14N)			2
14	1,3	Nonsynonymous	AAC to GAT (N14D)	Yes	(polar,none-charge) to (polar,negative-charge)	1
15	1,2,3	Nonsynonymous	AAC to TTA (N15L)	Yes	(polar,none-charge) to (non-polar,none-charge)	1
16	3	Synonymous	AGA to AGG (R16R)			8
16	2	Nonsynonymous	AGA to AAA (R16K)	No	No	1
16	1,2,3	Nonsynonymous	AGA to TTT (R16F)	Yes	(polar,positive-charge) to (non-polar,none-charge)	1
17	3	Synonymous	GCT to GCC (A17A)			431
18	3	Synonymous	ACC to ACT (T18T)			162
18	3	Synonymous	ACC to ACA (T18T)			1
18	1	Nonsynonymous	ACC to CCC (T18P)	Yes	(polar,none-charge) to (non-polar,none-charge)	1
19	3	Synonymous	AAA to AAG (K19K)			8
20	3	Synonymous	TTC to TTT (F20F)			5
21	1	Synonymous	CTA to TTA (L21L)			4
22	3	Synonymous	GAA to GAG (E22E)			5
23	3	Synonymous	TCA to TCT (S23S)			1
25	3	Synonymous	AAG to AAA (K25K)			19
26	3	Synonymous	GGC to GGA (G26G)			20
26	3	Synonymous	GGC to GGT (G26G)			6
27	2	Nonsynonymous	AAA to AGA (K27R)	No	No	1
27	3	Synonymous	AAA to AAG (K27K)			1
29	1	Nonsynonymous	ACA to GCA (T29A)	Yes	(polar,none-charge) to (non-polar,none-charge)	2
29	1	Nonsynonymous	ACA to CCA (T29P)	Yes	(polar,none-charge) to (non-polar,none-charge)	1
29	3	Synonymous	ACA to ACG (T29T)			2
30	3	Synonymous	TCA to TCC (S30S)			1
31	3	Synonymous	CCT to CCC (P31P)			296
31	3	Synonymous	CCT to CCA (P31P)			2
31	1	Nonsynonymous	CCT to ACT (P31T)	Yes	(non-polar,none-charge) to (polar,none-charge)	1
31	1,3	Nonsynonymous	CCT to ACC (P31T)	Yes	(non-polar,none-charge) to (polar,none-charge)	1
32	2	Nonsynonymous	AAA to AGA (K32R)	No	No	1
32	3	Synonymous	AAA to AAG (K32K)			1
33	3	Synonymous	GAT to GAC (D33D)			6
33	2	Nonsynonymous	GAT to GTT (D33V)	Yes	(polar,negative-charge) to (non-polar,none-charge)	1
34	2	Nonsynonymous	CCC to CTC (P34L)	No	No	6
34	3	Synonymous	CCC to CCT (P34P)			11
34	3	Synonymous	CCC to CCA (P34P)			2
37	3	Synonymous	AAA to AAG (K37K)			1
38	3	Synonymous	GAT to GAC (D38D)			1
40	3	Synonymous	ATC to ATT (I40I)			1
42	3	Synonymous	TCT to TCC (S42S)			1
43	3	Synonymous	GTC to GTA (V43V)			7
44	3	Synonymous	AAC to AAT (N44N)			1
46	2	Nonsynonymous	ATA to ACA (I46T)	Yes	(non-polar,none-charge) to (polar,none-charge)	1
47	3	Synonymous	GAT to GAC (D47D)			14
50	3	Synonymous	GTA to GTT (V50V)			3
50	3	Synonymous	GTA to GTG (V50V)			1
50	2	Nonsynonymous	GTA to GCA (V50A)	No	No	1
51	1	Nonsynonymous	ACC to TCC (T51S)	No	No	1
53	2	Nonsynonymous	GAA to GGA (E53G)	Yes	(polar,negative-charge) to (polar,none-charge)	1
55	3	Synonymous	CCT to CCC (P55P)			3
57	3	Synonymous	ACA to ACT (T57T)			135
57	3	Synonymous	ACA to ACG (T57T)			1
59	3	Synonymous	AAT to AAC (N59N)			11
59	2	Nonsynonymous	AAT to AGT (N59S)	No	No	14
60	3	Synonymous	TCA to TCG (S60S)			2
61	3	Synonymous	ACC to ACT (T61T)			33
62	3	Synonymous	ATT to ATC (I62I)			3
62	2	Nonsynonymous	ATT to ACT (I62T)	Yes	(non-polar,none-charge) to (polar,none-charge)	11
63	2	Nonsynonymous	ATA to ACA (I63T)	Yes	(non-polar,none-charge) to (polar,none-charge)	1
63	3	Synonymous	ATA to ATT (I63I)			1
63	1	Nonsynonymous	ATA to GTA (I63V)	No	No	1
63	1	Nonsynonymous	ATA to TTA (I63L)	No	No	1
63	3	Synonymous	ATA to ATC (I63I)			5
64	2	Nonsynonymous	AAC to ACC (N64T)	No	No	6
65	3	Synonymous	CCA to CCT (P65P)			144
65	1	Nonsynonymous	CCA to TCA (P65S)	Yes	(non-polar,none-charge) to (polar,none-charge)	1
65	3	Synonymous	CCA to CCG (P65P)			6
65	1,3	Nonsynonymous	CCA to TCT (P65S)	Yes	(non-polar,none-charge) to (polar,none-charge)	2
66	2	Nonsynonymous	ACA to ATA (T66I)	Yes	(polar,none-charge) to (non-polar,none-charge)	305
66	1,2	Nonsynonymous	ACA to GTA (T66V)	Yes	(polar,none-charge) to (non-polar,none-charge)	1
67	3	Synonymous	AAT to AAC (N67N)			1
67	2	Nonsynonymous	AAT to AGT (N67S)	No	No	2
69	3	Synonymous	ACA to ACT (T69T)			1
69	2	Nonsynonymous	ACA to ATA (T69I)	Yes	(polar,none-charge) to (non-polar,none-charge)	1
69	1	Nonsynonymous	ACA to GCA (T69A)	Yes	(polar,none-charge) to (non-polar,none-charge)	17
69	3	Synonymous	ACA to ACG (T69T)			2
71	3	Synonymous	GAT to GAC (D71D)			2
72	3	Synonymous	ACT to ACC (T72T)			2
72	2	Nonsynonymous	ACT to AAT (T72N)	No	No	1
72	2	Nonsynonymous	ACT to ATT (T72I)	Yes	(polar,none-charge) to (non-polar,none-charge)	2
73	2	Nonsynonymous	GTA to GCA (V73A)	No	No	125
73	1	Nonsynonymous	GTA to ATA (V73I)	No	No	8
73	1,2	Nonsynonymous	GTA to TCA (V73S)	Yes	(non-polar,none-charge) to (polar,none-charge)	19
74	2	Nonsynonymous	GGG to GAG (G74E)	Yes	(polar,none-charge) to (polar,negative-charge)	8
74	3	Synonymous	GGG to GGA (G74G)			5
74	1,3	Nonsynonymous	GGG to AGA (G74R)	Yes	(polar,none-charge) to (polar,positive-charge)	1
75	3	Synonymous	AAC to AAT (N75N)			1
77	1	Nonsynonymous	CCC to TCC (P77S)	Yes	(non-polar,none-charge) to (polar,none-charge)	1
77	3	Synonymous	CCC to CCT (P77P)			3
77	3	Synonymous	CCC to CCA (P77P)			1
78	3	Synonymous	AAT to AAC (N78N)			6
78	2	Nonsynonymous	AAT to ACT (N78T)	No	No	1
78	1	Nonsynonymous	AAT to TAT (N78Y)	No	No	1
81	3	Synonymous	AGA to AGG (R81R)			10
82	3	Synonymous	AAA to AAG (K82K)			308
83	3	Synonymous	CCT to CCA (P83P)			99
84	1	Synonymous	CTA to TTA (L84L)			1
85	3	Synonymous	GTA to GTG (V85V)			131
87	3	Synonymous	TTC to TTT (F87F)			2
89	3	Nonsynonymous	GAA to GAT (E89D)	No	No	4
91	3	Synonymous	CCT to CCC (P91P)			10
92	2	Nonsynonymous	ACG to ATG (T92M)	Yes	(polar,none-charge) to (non-polar,none-charge)	40
92	3	Synonymous	ACG to ACA (T92T)			10
92	2,3	Nonsynonymous	ACG to ATA (T92I)	Yes	(polar,none-charge) to (non-polar,none-charge)	2
93	3	Synonymous	CCA to CCC (P93P)			25
93	3	Synonymous	CCA to CCG (P93P)			2
93	3	Synonymous	CCA to CCT (P93P)			4
94	2	Nonsynonymous	AGT to AAT (S94N)	No	No	7
95	3	Synonymous	GAT to GAC (D95D)			3
97	3	Synonymous	CCC to CCT (P97P)			300
97	2,3	Nonsynonymous	CCC to CTT (P97L)	No	No	1
97	1,3	Nonsynonymous	CCC to TCT (P97S)	Yes	(non-polar,none-charge) to (polar,none-charge)	1
98	3	Synonymous	TTT to TTC (F98F)			3
99	1	Nonsynonymous	TCA to ACA (S99T)	No	No	3
99	3	Synonymous	TCA to TCT (S99S)			5
100	3	Synonymous	AAA to AAG (K100K)			2
101	3	Synonymous	CTA to CTC (L101L)			2
101	1	Synonymous	CTA to TTA (L101L)			2
102	3	Synonymous	TAC to TAT (Y102Y)			6
103	3	Synonymous	AAA to AAG (K103K)			2
107	3	Synonymous	GAA to GAG (E107E)			1
108	3	Synonymous	ACA to ACT (T108T)			1
112	3	Synonymous	AAT to AAC (N112N)			2
115	3	Synonymous	GAA to GAG (E115E)			10
116	3	Synonymous	TCT to TCC (S116S)			7
118	3	Synonymous	TAT to TAC (Y118Y)			2
119	3	Synonymous	TCA to TCG (S119S)			2
121	3	Synonymous	GAA to GAG (E121E)			6
126	3	Synonymous	CAG to CAA (Q126Q)			35
127	3	Synonymous	ACA to ACG (T127T)			1
127	3	Synonymous	ACA to ACT (T127T)			1
128	3	Synonymous	AAC to AAT (N128N)			65
129	3	Synonymous	GAT to GAC (D129D)			9
131	2	Nonsynonymous	ATA to ACA (I131T)	Yes	(non-polar,none-charge) to (polar,none-charge)	1
132	3	Synonymous	ACA to ACT (T132T)			2
132	3	Synonymous	ACA to ACG (T132T)			4
133	2	Nonsynonymous	GCA to GTA (A133V)	No	No	8
133	3	Synonymous	GCA to GCG (A133A)			1
133	1	Nonsynonymous	GCA to ACA (A133T)	Yes	(non-polar,none-charge) to (polar,none-charge)	1
134	3	Synonymous	AGA to AGG (R134R)			6
135	3	Synonymous	TTA to TTG (L135L)			2
137	3	Synonymous	AGG to AGA (R137R)			3
140	3	Synonymous	GAA to GAG (E140E)			317
140	2,3	Nonsynonymous	GAA to GTG (E140V)	Yes	(polar,negative-charge) to (non-polar,none-charge)	1
141	3	Synonymous	AAA to AAG (K141K)			5
141	1	Nonsynonymous	AAA to GAA (K141E)	Yes	(polar,positive-charge) to (polar,negative-charge)	1
142	1	Synonymous	TTA to CTA (L142L)			2
143	3	Synonymous	AGT to AGC (S143S)			1
145	3	Nonsynonymous	ATA to ATG (I145M)	No	No	1
146	1	Synonymous	CTA to TTA (L146L)			2
147	3	Synonymous	GGA to GGG (G147G)			1
150	3	Synonymous	CAC to CAT (H150H)			1
152	1	Synonymous	TTA to CTA (L152L)			142
152	3	Synonymous	TTA to TTG (L152L)			4
M Protein
3	3	Synonymous	ACA to ACG (T3T)			9
6	3	Synonymous	AAC to AAT (N6N)			252
7	3	Synonymous	AAA to AAG (K7K)			7
10	3	Synonymous	GAA to GAG (E10E)			314
11	3	Synonymous	GGC to GGT (G11G)			2
15	3	Synonymous	ACA to ACT (T15T)			1
16	3	Synonymous	GCT to GCC (A16A)			4
17	3	Synonymous	GCT to GCC (A17A)			1
18	3	Synonymous	GTT to GTC (V18V)			1
20	3	Synonymous	TAC to TAT (Y20Y)			1
22	3	Synonymous	GTC to GTA (V22V)			1
23	1	Synonymous	TTA to CTA (L23L)			448
23	1	Nonsynonymous	TTA to ATA (L23I)	No	No	1
24	3	Synonymous	GAA to GAG (E24E)			6
25	2	Nonsynonymous	AAA to AGA (K25R)	No	No	12
26	3	Synonymous	GAC to GAT (D26D)			4
27	1	Nonsynonymous	GAT to AAT (D27N)	Yes	(polar,negative-charge) to (polar,none-charge)	1
28	3	Synonymous	GAC to GAT (D28D)			318
31	3	Synonymous	TCA to TCG (S31S)			6
32	3	Synonymous	CTT to CTA (L32L)			17
32	3	Synonymous	CTT to CTC (L32L)			1
36	3	Synonymous	GTG to GTA (V36V)			1
37	3	Synonymous	CCC to CCT (P37P)			3
39	3	Synonymous	TTC to TTT (F39F)			7
42	3	Synonymous	TCC to TCT (S42S)			20
42	3	Synonymous	TCC to TCA (S42S)			4
42	1	Nonsynonymous	TCC to ACC (S42T)	No	No	1
43	3	Nonsynonymous	ATG to ATA (M43I)	No	No	112
44	2	Nonsynonymous	CCA to CAA (P44Q)	Yes	(non-polar,none-charge) to (polar,none-charge)	8
44	1	Nonsynonymous	CCA to TCA (P44S)	Yes	(non-polar,none-charge) to (polar,none-charge)	2
47	1	Synonymous	TTA to CTA (L47L)			307
47	2	Nonsynonymous	TTA to TCA (L47S)	Yes	(non-polar,none-charge) to (polar,none-charge)	4
47	2,3	Nonsynonymous	TTA to TCG (L47S)	Yes	(non-polar,none-charge) to (polar,none-charge)	1
47	1,2	Nonsynonymous	TTA to CAA (L47Q)	Yes	(non-polar,none-charge) to (polar,none-charge)	1
48	3	Synonymous	CTT to CTC (L48L)			308
49	3	Synonymous	ATA to ATT (I49I)			1
51	3	Synonymous	GAA to GAG (E51E)			6
52	3	Synonymous	CTA to CTG (L52L)			1
53	3	Synonymous	GCT to GCC (A53A)			307
54	3	Synonymous	AAT to AAC (N54N)			2
55	3	Synonymous	GTC to GTT (V55V)			25
55	3	Synonymous	GTC to GTA (V55V)			1
56	3	Synonymous	AAC to AAT (N56N)			313
58	1	Synonymous	CTA to TTA (L58L)			4
59	3	Synonymous	GTG to GTA (V59V)			1
63	3	Synonymous	TCC to TCT (S63S)			22
64	3	Synonymous	ACA to ACG (T64T)			5
65	3	Synonymous	CCC to CCT (P65P)			13
65	1	Nonsynonymous	CCC to TCC (P65S)	Yes	(non-polar,none-charge) to (polar,none-charge)	1
65	2,3	Nonsynonymous	CCC to CTT (P65L)	No	No	1
66	3	Synonymous	AAG to AAA (K66K)			157
68	3	Synonymous	CCT to CCC (P68P)			313
70	1	Synonymous	TTA to CTA (L70L)			10
71	3	Synonymous	AGA to AGG (R71R)			14
75	3	Synonymous	AAC to AAT (N75N)			3
76	3	Synonymous	TCA to TCG (S76S)			31
76	3	Synonymous	TCA to TCC (S76S)			2
78	3	Synonymous	AGT to AGC (S78S)			3
80	1	Nonsynonymous	GTG to TTG (V80L)	No	No	1
81	1	Synonymous	CTA to TTA (L81L)			1
81	3	Synonymous	CTA to CTG (L81L)			1
85	3	Synonymous	CCC to CCT (P85P)			1
86	3	Synonymous	AGC to AGT (S86S)			18
87	3	Synonymous	AAA to AAG (K87K)			4
88	3	Synonymous	TTT to TTC (F88F)			161
89	3	Synonymous	ACC to ACT (T89T)			140
91	3	Synonymous	TGT to TGC (C91C)			7
91	1,3	Nonsynonymous	TGT to AGC (C91S)	No	No	5
92	3	Synonymous	GCC to GCT (A92A)			26
93	3	Synonymous	AAT to AAC (N93N)			2
95	3	Synonymous	TCC to TCT (S95S)			6
96	1	Synonymous	TTG to CTG (L96L)			1
96	3	Synonymous	TTG to TTA (L96L)			5
99	3	Synonymous	AGA to AGG (R99R)			3
101	3	Synonymous	AAG to AAA (K101K)			6
102	3	Synonymous	CTG to CTA (L102L)			61
102	1	Synonymous	CTG to TTG (L102L)			2
105	3	Synonymous	GAT to GAC (D105D)			20
107	3	Synonymous	ACC to ACT (T107T)			1
107	1	Nonsynonymous	ACC to GCC (T107A)	Yes	(polar,none-charge) to (non-polar,none-charge)	1
109	3	Synonymous	CCC to CCT (P109P)			1
109	3	Synonymous	CCC to CCA (P109P)			4
110	3	Synonymous	TGT to TGC (C110C)			142
111	3	Synonymous	GAA to GAG (E111E)			2
112	3	Synonymous	ATC to ATT (I112I)			313
112	1,3	Nonsynonymous	ATC to GTT (I112V)	No	No	1
113	3	Synonymous	AAG to AAA (K113K)			5
115	3	Synonymous	TGT to TGC (C115C)			318
116	3	Synonymous	AGT to AGC (S116S)			9
118	3	Synonymous	ACA to ACC (T118T)			1
119	3	Synonymous	TGC to TGT (C119C)			2
126	3	Synonymous	TTA to TTG (L126L)			33
126	1	Synonymous	TTA to CTA (L126L)			1
127	3	Synonymous	ACT to ACA (T127T)			34
129	3	Synonymous	GTT to GTC (V129V)			109
SH Protein
3	3	Synonymous	AAT to AAC (N3N)			1
5	3	Synonymous	TCC to TCT (S5S)			6
7	3	Synonymous	ACA to ACT (T7T)			209
7	3	Synonymous	ACA to ACC (T7T)			105
10	3	Synonymous	TTC to TTT (F10F)			1
13	3	Synonymous	AAA to AAG (K13K)			1
14	3	Synonymous	TTC to TTT (F14F)			1
16	3	Synonymous	CCT to CCC (P16P)			10
18	1	Nonsynonymous	TTT to CTT (F18L)	No	No	1
18	3	Synonymous	TTT to TTC (F18F)			2
19	3	Synonymous	ACA to ACT (T19T)			1
19	3	Synonymous	ACA to ACG (T19T)			3
20	1	Synonymous	CTA to TTA (L20L)			35
20	2	Nonsynonymous	CTA to CCA (L20P)	No	No	1
21	1	Nonsynonymous	ATA to GTA (I21V)	No	No	23
22	3	Synonymous	CAC to CAT (H22H)			138
24	3	Synonymous	ATA to ATC (I24I)			151
25	3	Synonymous	ACA to ACT (T25T)			1
25	1	Nonsynonymous	ACA to TCA (T25S)	No	No	1
26	3	Synonymous	ACA to ACG (T26T)			1
28	3	Synonymous	ATC to ATT (I28I)			1
29	3	Synonymous	TCT to TCC (S29S)			3
29	2	Nonsynonymous	TCT to TTT (S29F)	Yes	(polar,none-charge) to (non-polar,none-charge)	4
30	1	Synonymous	TTG to CTG (L30L)			1
30	3	Synonymous	TTG to TTA (L30L)			5
31	1	Nonsynonymous	CTA to ATA (L31I)	No	No	311
31	1,3	Nonsynonymous	CTA to GTG (L31V)	No	No	3
32	3	Synonymous	ATC to ATT (I32I)			4
33	3	Nonsynonymous	ATA to ATG (I33M)	No	No	3
34	3	Synonymous	ATC to ATA (I34I)			2
38	2	Nonsynonymous	ATT to ACT (I38T)	Yes	(non-polar,none-charge) to (polar,none-charge)	3
38	2	Nonsynonymous	ATT to AGT (I38S)	Yes	(non-polar,none-charge) to (polar,none-charge)	66
40	3	Synonymous	ATA to ATC (I40I)			2
41	1	Synonymous	CTA to TTA (L41L)			2
41	3	Synonymous	CTA to CTT (L41L)			1
42	3	Synonymous	AAC to AAT (N42N)			5
42	3	Nonsynonymous	AAC to AAA (N42K)	Yes	(polar,none-charge) to (polar,positive-charge)	1
43	3	Synonymous	AAA to AAG (K43K)			2
44	3	Synonymous	CTC to CTT (L44L)			6
45	3	Synonymous	TGT to TGC (C45C)			289
45	2,3	Nonsynonymous	TGT to TAC (C45Y)	No	No	1
46	1	Nonsynonymous	GAA to AAA (E46K)	Yes	(polar,negative-charge) to (polar,positive-charge)	1
47	1	Nonsynonymous	TAT to CAT (Y47H)	Yes	(polar,none-charge) to (polar,positive-charge)	4
48	3	Synonymous	AAC to AAT (N48N)			308
48	1,3	Nonsynonymous	AAC to CAT (N48H)	Yes	(polar,none-charge) to (polar,positive-charge)	1
48	2	Nonsynonymous	AAC to AGC (N48S)	No	No	1
49	2	Nonsynonymous	GTA to GCA (V49A)	No	No	1
49	1	Nonsynonymous	GTA to TTA (V49L)	No	No	3
50	2	Nonsynonymous	TTC to TAC (F50Y)	Yes	(non-polar,none-charge) to (polar,none-charge)	6
51	3	Nonsynonymous	CAT to CAA (H51Q)	Yes	(polar,positive-charge) to (polar,none-charge)	6
51	3	Synonymous	CAT to CAC (H51H)			8
53	2	Nonsynonymous	AAA to AGA (K53R)	No	No	1
55	1	Nonsynonymous	TTT to CTT (F55L)	No	No	4
55	3	Nonsynonymous	TTT to TTA (F55L)	No	No	2
56	1	Nonsynonymous	GAG to AAG (E56K)	Yes	(polar,negative-charge) to (polar,positive-charge)	1
57	1	Synonymous	CTA to TTA (L57L)			8
57	2	Nonsynonymous	CTA to CCA (L57P)	No	No	2
58	3	Synonymous	CCA to CCG (P58P)			5
59	1	Synonymous	AGA to CGA (R59R)			18
59	3	Synonymous	AGA to AGG (R59R)			4
60	3	Synonymous	GCT to GCC (A60A)			3
G Protein
4	2	Nonsynonymous	AAC to ACC (N4T)	No	No	464
4	2,3	Nonsynonymous	AAC to ACA (N4T)	No	No	2
4	1,2	Nonsynonymous	AAC to CCC (N4P)	Yes	(polar,none-charge) to (non-polar,none-charge)	1
5	3	Synonymous	AAG to AAA (K5K)			5
6	3	Synonymous	GAC to GAT (D6D)			1
7	3	Synonymous	CAA to CAG (Q7Q)			2
8	3	Synonymous	CGC to CGT (R8R)			2
8	2	Nonsynonymous	CGC to CAC (R8H)	No	No	3
9	3	Synonymous	ACC to ACT (T9T)			5
9	1	Nonsynonymous	ACC to GCC (T9A)	Yes	(polar,none-charge) to (non-polar,none-charge)	18
10	3	Synonymous	GCC to GCT (A10A)			9
10	1	Nonsynonymous	GCC to ACC (A10T)	Yes	(non-polar,none-charge) to (polar,none-charge)	5
11	2	Nonsynonymous	AAG to AGG (K11R)	No	No	2
12	3	Synonymous	ACA to ACT (T12T)			34
12	1	Nonsynonymous	ACA to GCA (T12A)	Yes	(polar,none-charge) to (non-polar,none-charge)	1
12	3	Synonymous	ACA to ACC (T12T)			4
12	2	Nonsynonymous	ACA to AAA (T12K)	Yes	(polar,none-charge) to (polar,positive-charge)	2
13	2	Nonsynonymous	CTA to CCA (L13P)	No	No	1
13	1	Synonymous	CTA to TTA (L13L)			1
14	3	Synonymous	GAA to GAG (E14E)			105
14	2	Nonsynonymous	GAA to GGA (E14G)	Yes	(polar,negative-charge) to (polar,none-charge)	1
15	2	Nonsynonymous	AAG to AGG (K15R)	No	No	322
15	2,3	Nonsynonymous	AAG to AGA (K15R)	No	No	1
16	3	Synonymous	ACC to ACT (T16T)			5
16	1	Nonsynonymous	ACC to GCC (T16A)	Yes	(polar,none-charge) to (non-polar,none-charge)	1
18	3	Synonymous	GAC to GAT (D18D)			8
20	3	Synonymous	CTC to CTT (L20L)			1
23	3	Synonymous	CTA to CTG (L23L)			69
23	1	Synonymous	CTA to TTA (L23L)			6
24	3	Synonymous	TTA to TTG (L24L)			4
25	3	Synonymous	TTC to TTT (F25F)			1
26	3	Nonsynonymous	ATA to ATG (I26M)	No	No	5
26	2	Nonsynonymous	ATA to AGA (I26R)	Yes	(non-polar,none-charge) to (polar,positive-charge)	1
27	3	Synonymous	TCA to TCT (S27S)			1
28	3	Synonymous	TCG to TCA (S28S)			13
28	3	Synonymous	TCG to TCT (S28S)			1
29	1	Nonsynonymous	TGC to GGC (C29G)	No	No	1
30	3	Synonymous	TTA to TTG (L30L)			2
31	3	Synonymous	TAC to TAT (Y31Y)			13
32	3	Synonymous	AAG to AAA (K32K)			1
33	1	Synonymous	TTA to CTA (L33L)			2
33	2	Nonsynonymous	TTA to TCA (L33S)	Yes	(non-polar,none-charge) to (polar,none-charge)	1
35	3	Synonymous	CTT to CTC (L35L)			1
35	1	Nonsynonymous	CTT to ATT (L35I)	No	No	1
36	3	Synonymous	AAA to AAG (K36K)			1
37	3	Synonymous	TCT to TCC (S37S)			11
38	1	Nonsynonymous	ATA to GTA (I38V)	No	No	5
39	3	Synonymous	GCA to GCG (A39A)			2
41	3	Synonymous	ATC to ATA (I41I)			5
41	3	Synonymous	ATC to ATT (I41I)			6
43	1	Synonymous	TTA to CTA (L43L)			2
44	3	Synonymous	TCC to TCT (S44S)			315
45	3	Synonymous	ATT to ATA (I45I)			16
45	3	Synonymous	ATT to ATC (I45I)			1
46	1	Synonymous	CTG to TTG (L46L)			319
47	1	Nonsynonymous	GCA to ACA (A47T)	Yes	(non-polar,none-charge) to (polar,none-charge)	2
49	1	Nonsynonymous	ATA to GTA (I49V)	No	No	1
49	2	Nonsynonymous	ATA to ACA (I49T)	Yes	(non-polar,none-charge) to (polar,none-charge)	1
50	3	Synonymous	ATC to ATT (I50I)			1
50	3	Synonymous	ATC to ATA (I50I)			7
51	1	Nonsynonymous	TCA to CCA (S51P)	Yes	(polar,none-charge) to (non-polar,none-charge)	1
52	3	Synonymous	ACT to ACC (T52T)			285
56	3	Synonymous	ATT to ATC (I56I)			6
56	3	Synonymous	ATT to ATA (I56I)			2
56	2	Nonsynonymous	ATT to ACT (I56T)	Yes	(non-polar,none-charge) to (polar,none-charge)	1
57	2	Nonsynonymous	GCA to GTA (A57V)	No	No	137
57	1	Nonsynonymous	GCA to ACA (A57T)	Yes	(non-polar,none-charge) to (polar,none-charge)	3
58	3	Synonymous	GCC to GCT (A58A)			133
59	2	Nonsynonymous	ATC to ACC (I59T)	Yes	(non-polar,none-charge) to (polar,none-charge)	1
60	2	Nonsynonymous	ATA to ACA (I60T)	Yes	(non-polar,none-charge) to (polar,none-charge)	4
62	3	Synonymous	ATA to ATT (I62I)			5
62	2	Nonsynonymous	ATA to ACA (I62T)	Yes	(non-polar,none-charge) to (polar,none-charge)	1
63	3	Synonymous	GCC to GCA (A63A)			1
64	3	Synonymous	TCG to TCA (S64S)			154
64	3	Synonymous	TCG to TCT (S64S)			16
64	2	Nonsynonymous	TCG to TTG (S64L)	Yes	(polar,none-charge) to (non-polar,none-charge)	1
65	3	Synonymous	GCA to GCT (A65A)			1
66	3	Synonymous	AAC to AAT (N66N)			10
67	1	Nonsynonymous	CAC to AAC (H67N)	Yes	(polar,positive-charge) to (polar,none-charge)	160
67	1	Nonsynonymous	CAC to TAC (H67Y)	Yes	(polar,positive-charge) to (polar,none-charge)	1
67	3	Synonymous	CAC to CAT (H67H)			3
68	2	Nonsynonymous	AAA to AGA (K68R)	No	No	3
69	3	Synonymous	GTC to GTT (V69V)			5
69	2	Nonsynonymous	GTC to GCC (V69A)	No	No	1
70	3	Synonymous	ACA to ACG (T70T)			1
71	2	Nonsynonymous	CTA to CCA (L71P)	No	No	5
71	1,2	Nonsynonymous	CTA to TCA (L71S)	Yes	(non-polar,none-charge) to (polar,none-charge)	5
72	3	Synonymous	ACA to ACT (T72T)			11
73	3	Synonymous	ACT to ACC (T73T)			1
74	2	Nonsynonymous	GCA to GAA (A74E)	Yes	(non-polar,none-charge) to (polar,negative-charge)	1
74	3	Synonymous	GCA to GCT (A74A)			12
74	1	Nonsynonymous	GCA to ACA (A74T)	Yes	(non-polar,none-charge) to (polar,none-charge)	5
76	2	Nonsynonymous	ATA to ACA (I76T)	Yes	(non-polar,none-charge) to (polar,none-charge)	5
78	3	Synonymous	GAT to GAC (D78D)			1
79	2	Nonsynonymous	GCA to GTA (A79V)	No	No	1
79	3	Synonymous	GCA to GCT (A79A)			2
79	1	Nonsynonymous	GCA to ACA (A79T)	Yes	(non-polar,none-charge) to (polar,none-charge)	1
79	3	Synonymous	GCA to GCG (A79A)			4
79	2,3	Nonsynonymous	GCA to GTG (A79V)	No	No	1
80	3	Synonymous	ACA to ACG (T80T)			281
80	1,3	Nonsynonymous	ACA to GCG (T80A)	Yes	(polar,none-charge) to (non-polar,none-charge)	6
80	2,3	Nonsynonymous	ACA to ATG (T80M)	Yes	(polar,none-charge) to (non-polar,none-charge)	3
81	2	Nonsynonymous	AGC to AAC (S81N)	No	No	315
83	3	Synonymous	ATC to ATT (I83I)			2
83	2	Nonsynonymous	ATC to ACC (I83T)	Yes	(non-polar,none-charge) to (polar,none-charge)	4
84	3	Synonymous	AAG to AAA (K84K)			1
85	3	Synonymous	AAC to AAT (N85N)			1
86	2	Nonsynonymous	ACA to ATA (T86I)	Yes	(polar,none-charge) to (non-polar,none-charge)	1
86	3	Synonymous	ACA to ACG (T86T)			1
86	1	Nonsynonymous	ACA to TCA (T86S)	No	No	1
86	3	Synonymous	ACA to ACT (T86T)			1
87	3	Synonymous	ACC to ACA (T87T)			1
87	3	Synonymous	ACC to ACT (T87T)			3
88	3	Synonymous	CCA to CCT (P88P)			10
89	3	Synonymous	ACA to ACG (T89T)			1
89	2	Nonsynonymous	ACA to ATA (T89I)	Yes	(polar,none-charge) to (non-polar,none-charge)	2
90	3	Synonymous	TAC to TAT (Y90Y)			10
90	1	Nonsynonymous	TAC to CAC (Y90H)	Yes	(polar,none-charge) to (polar,positive-charge)	21
91	3	Synonymous	CTC to CTT (L91L)			36
91	3	Synonymous	CTC to CTG (L91L)			146
91	1	Nonsynonymous	CTC to TTC (L91F)	No	No	5
91	1,3	Synonymous	CTC to TTG (L91L)			3
92	3	Synonymous	ACC to ACT (T92T)			28
93	3	Synonymous	CAG to CAA (Q93Q)			10
94	1	Nonsynonymous	AAT to GAT (N94D)	Yes	(polar,none-charge) to (polar,negative-charge)	1
95	3	Synonymous	CCC to CCT (P95P)			14
96	2	Nonsynonymous	CAG to CGG (Q96R)	Yes	(polar,none-charge) to (polar,positive-charge)	1
97	1	Nonsynonymous	CTT to TTT (L97F)	No	No	1
97	2	Nonsynonymous	CTT to CCT (L97P)	No	No	9
97	3	Synonymous	CTT to CTA (L97L)			1
98	2	Nonsynonymous	GGA to GAA (G98E)	Yes	(polar,none-charge) to (polar,negative-charge)	5
98	3	Synonymous	GGA to GGT (G98G)			2
98	3	Synonymous	GGA to GGG (G98G)			1
99	3	Synonymous	ATC to ATT (I99I)			2
99	1	Nonsynonymous	ATC to GTC (I99V)	No	No	1
99	2	Nonsynonymous	ATC to ACC (I99T)	Yes	(non-polar,none-charge) to (polar,none-charge)	4
100	2	Nonsynonymous	AGC to ATC (S100I)	Yes	(polar,none-charge) to (non-polar,none-charge)	36
100	2	Nonsynonymous	AGC to AAC (S100N)	No	No	1
100	3	Synonymous	AGC to AGT (S100S)			5
101	3	Nonsynonymous	TTC to TTA (F101L)	No	No	1
101	1	Nonsynonymous	TTC to CTC (F101L)	No	No	5
101	1,2	Nonsynonymous	TTC to CCC (F101P)	No	No	4
101	1,2,3	Nonsynonymous	TTC to CCT (F101P)	No	No	1
102	3	Synonymous	TCC to TCT (S102S)			13
102	2	Nonsynonymous	TCC to TTC (S102F)	Yes	(polar,none-charge) to (non-polar,none-charge)	148
102	1	Nonsynonymous	TCC to ACC (S102T)	No	No	2
103	2	Nonsynonymous	AAT to ACT (N103T)	No	No	6
103	2	Nonsynonymous	AAT to AGT (N103S)	No	No	2
104	3	Synonymous	CTG to CTA (L104L)			15
104	2	Nonsynonymous	CTG to CAG (L104Q)	Yes	(non-polar,none-charge) to (polar,none-charge)	1
104	2	Nonsynonymous	CTG to CCG (L104P)	No	No	9
105	3	Synonymous	TCT to TCC (S105S)			308
105	1,3	Nonsynonymous	TCT to ACC (S105T)	No	No	1
105	2,3	Nonsynonymous	TCT to TTC (S105F)	Yes	(polar,none-charge) to (non-polar,none-charge)	4
106	2	Nonsynonymous	GAA to GGA (E106G)	Yes	(polar,negative-charge) to (polar,none-charge)	418
106	1,2	Nonsynonymous	GAA to AGA (E106R)	Yes	(polar,negative-charge) to (polar,positive-charge)	2
107	2	Nonsynonymous	ACT to ATT (T107I)	Yes	(polar,none-charge) to (non-polar,none-charge)	6
107	2	Nonsynonymous	ACT to AAT (T107N)	No	No	4
107	1	Nonsynonymous	ACT to CCT (T107P)	Yes	(polar,none-charge) to (non-polar,none-charge)	17
107	3	Synonymous	ACT to ACC (T107T)			8
108	2	Nonsynonymous	ACA to ATA (T108I)	Yes	(polar,none-charge) to (non-polar,none-charge)	137
108	1	Nonsynonymous	ACA to GCA (T108A)	Yes	(polar,none-charge) to (non-polar,none-charge)	2
109	1	Nonsynonymous	TCA to CCA (S109P)	Yes	(polar,none-charge) to (non-polar,none-charge)	1
110	1	Nonsynonymous	CAA to AAA (Q110K)	Yes	(polar,none-charge) to (polar,positive-charge)	6
110	3	Synonymous	CAA to CAG (Q110Q)			2
110	2	Nonsynonymous	CAA to CTA (Q110L)	Yes	(polar,none-charge) to (non-polar,none-charge)	4
111	1	Nonsynonymous	ACC to TCC (T111S)	No	No	298
111	1	Nonsynonymous	ACC to CCC (T111P)	Yes	(polar,none-charge) to (non-polar,none-charge)	11
111	1,2	Nonsynonymous	ACC to TTC (T111F)	Yes	(polar,none-charge) to (non-polar,none-charge)	2
111	1,3	Nonsynonymous	ACC to TCT (T111S)	No	No	6
111	1,2	Nonsynonymous	ACC to TAC (T111Y)	No	No	1
111	2,3	Nonsynonymous	ACC to ATT (T111I)	Yes	(polar,none-charge) to (non-polar,none-charge)	4
111	2	Nonsynonymous	ACC to ATC (T111I)	Yes	(polar,none-charge) to (non-polar,none-charge)	1
112	3	Synonymous	ACC to ACT (T112T)			13
112	2	Nonsynonymous	ACC to AAC (T112N)	No	No	3
112	2	Nonsynonymous	ACC to ATC (T112I)	Yes	(polar,none-charge) to (non-polar,none-charge)	1
112	3	Synonymous	ACC to ACA (T112T)			1
113	2	Nonsynonymous	ACC to ATC (T113I)	Yes	(polar,none-charge) to (non-polar,none-charge)	34
113	1	Nonsynonymous	ACC to GCC (T113A)	Yes	(polar,none-charge) to (non-polar,none-charge)	141
113	3	Synonymous	ACC to ACT (T113T)			10
114	2	Nonsynonymous	ATA to ACA (I114T)	Yes	(non-polar,none-charge) to (polar,none-charge)	2
115	2	Nonsynonymous	CTA to CAA (L115Q)	Yes	(non-polar,none-charge) to (polar,none-charge)	1
115	2	Nonsynonymous	CTA to CCA (L115P)	No	No	4
115	1	Synonymous	CTA to TTA (L115L)			8
116	3	Synonymous	GCT to GCC (A116A)			114
116	1	Nonsynonymous	GCT to ACT (A116T)	Yes	(non-polar,none-charge) to (polar,none-charge)	1
116	2	Nonsynonymous	GCT to GTT (A116V)	No	No	2
116	3	Synonymous	GCT to GCA (A116A)			1
116	2	Nonsynonymous	GCT to GAT (A116D)	Yes	(non-polar,none-charge) to (polar,negative-charge)	4
117	1	Nonsynonymous	TCA to CCA (S117P)	Yes	(polar,none-charge) to (non-polar,none-charge)	33
117	2	Nonsynonymous	TCA to TTA (S117L)	Yes	(polar,none-charge) to (non-polar,none-charge)	113
117	3	Synonymous	TCA to TCT (S117S)			14
118	2	Nonsynonymous	ACA to ATA (T118I)	Yes	(polar,none-charge) to (non-polar,none-charge)	2
118	1	Nonsynonymous	ACA to GCA (T118A)	Yes	(polar,none-charge) to (non-polar,none-charge)	3
118	2	Nonsynonymous	ACA to AAA (T118K)	Yes	(polar,none-charge) to (polar,positive-charge)	1
119	2	Nonsynonymous	ACA to ATA (T119I)	Yes	(polar,none-charge) to (non-polar,none-charge)	1
120	1	Nonsynonymous	CCA to TCA (P120S)	Yes	(non-polar,none-charge) to (polar,none-charge)	7
120	1	Nonsynonymous	CCA to ACA (P120T)	Yes	(non-polar,none-charge) to (polar,none-charge)	17
120	2	Nonsynonymous	CCA to CTA (P120L)	No	No	1
121	2	Nonsynonymous	AGT to AAT (S121N)	No	No	8
121	1,2	Nonsynonymous	AGT to GAT (S121D)	Yes	(polar,none-charge) to (polar,negative-charge)	1
121	1,3	Nonsynonymous	AGT to GGA (S121G)	No	No	6
121	1	Nonsynonymous	AGT to GGT (S121G)	No	No	1
122	2,3	Nonsynonymous	GTC to GCT (V122A)	No	No	294
122	2	Nonsynonymous	GTC to GCC (V122A)	No	No	22
122	1	Nonsynonymous	GTC to ATC (V122I)	No	No	1
122	3	Synonymous	GTC to GTT (V122V)			1
123	1	Nonsynonymous	AAG to GAG (K123E)	Yes	(polar,positive-charge) to (polar,negative-charge)	452
123	1,3	Nonsynonymous	AAG to GAA (K123E)	Yes	(polar,positive-charge) to (polar,negative-charge)	5
124	1	Nonsynonymous	TCA to CCA (S124P)	Yes	(polar,none-charge) to (non-polar,none-charge)	29
125	2	Nonsynonymous	ACC to ATC (T125I)	Yes	(polar,none-charge) to (non-polar,none-charge)	140
125	2	Nonsynonymous	ACC to AAC (T125N)	No	No	1
125	3	Synonymous	ACC to ACT (T125T)			13
125	2,3	Nonsynonymous	ACC to ATT (T125I)	Yes	(polar,none-charge) to (non-polar,none-charge)	2
126	2,3	Nonsynonymous	CTG to CCA (L126P)	No	No	304
126	2	Nonsynonymous	CTG to CCG (L126P)	No	No	3
126	1,2,3	Nonsynonymous	CTG to TCA (L126S)	Yes	(non-polar,none-charge) to (polar,none-charge)	8
126	3	Synonymous	CTG to CTA (L126L)			4
127	3	Synonymous	CAA to CAG (Q127Q)			3
128	3	Synonymous	TCC to TCT (S128S)			147
128	1	Nonsynonymous	TCC to CCC (S128P)	Yes	(polar,none-charge) to (non-polar,none-charge)	2
128	2	Nonsynonymous	TCC to TTC (S128F)	Yes	(polar,none-charge) to (non-polar,none-charge)	3
129	2	Nonsynonymous	ACA to ATA (T129I)	Yes	(polar,none-charge) to (non-polar,none-charge)	7
129	1	Nonsynonymous	ACA to GCA (T129A)	Yes	(polar,none-charge) to (non-polar,none-charge)	1
130	2	Nonsynonymous	ACA to ATA (T130I)	Yes	(polar,none-charge) to (non-polar,none-charge)	9
130	1	Nonsynonymous	ACA to GCA (T130A)	Yes	(polar,none-charge) to (non-polar,none-charge)	1
131	2	Nonsynonymous	GTC to GAC (V131D)	Yes	(non-polar,none-charge) to (polar,negative-charge)	34
131	3	Synonymous	GTC to GTT (V131V)			1
131	1	Nonsynonymous	GTC to ATC (V131I)	No	No	2
131	2	Nonsynonymous	GTC to GCC (V131A)	No	No	1
132	2	Nonsynonymous	AAG to AGG (K132R)	No	No	3
132	1,2	Nonsynonymous	AAG to GGG (K132G)	Yes	(polar,positive-charge) to (polar,none-charge)	2
133	2	Nonsynonymous	ACC to ATC (T133I)	Yes	(polar,none-charge) to (non-polar,none-charge)	300
133	3	Synonymous	ACC to ACT (T133T)			1
133	2	Nonsynonymous	ACC to AAC (T133N)	No	No	2
134	2	Nonsynonymous	AAA to AGA (K134R)	No	No	3
134	2	Nonsynonymous	AAA to ATA (K134I)	Yes	(polar,positive-charge) to (non-polar,none-charge)	50
134	3	Nonsynonymous	AAA to AAT (K134N)	Yes	(polar,positive-charge) to (polar,none-charge)	4
134	3	Synonymous	AAA to AAG (K134K)			5
135	2	Nonsynonymous	AAC to AGC (N135S)	No	No	4
135	3	Synonymous	AAC to AAT (N135N)			8
136	3	Synonymous	ACA to ACC (T136T)			1
136	2	Nonsynonymous	ACA to ATA (T136I)	Yes	(polar,none-charge) to (non-polar,none-charge)	5
137	1	Nonsynonymous	ACA to CCA (T137P)	Yes	(polar,none-charge) to (non-polar,none-charge)	10
138	2	Nonsynonymous	ACA to ATA (T138I)	Yes	(polar,none-charge) to (non-polar,none-charge)	2
138	1	Nonsynonymous	ACA to GCA (T138A)	Yes	(polar,none-charge) to (non-polar,none-charge)	1
138	2	Nonsynonymous	ACA to AAA (T138K)	Yes	(polar,none-charge) to (polar,positive-charge)	1
138	3	Synonymous	ACA to ACG (T138T)			2
139	3	Synonymous	ACC to ACT (T139T)			7
140	1	Nonsynonymous	AAA to CAA (K140Q)	Yes	(polar,positive-charge) to (polar,none-charge)	473
141	2	Nonsynonymous	ATA to ACA (I141T)	Yes	(non-polar,none-charge) to (polar,none-charge)	3
141	1	Nonsynonymous	ATA to GTA (I141V)	No	No	1
141	1,2	Nonsynonymous	ATA to GCA (I141A)	No	No	5
142	1,2	Nonsynonymous	CAA to TTA (Q142L)	Yes	(polar,none-charge) to (non-polar,none-charge)	147
142	1,2	Nonsynonymous	CAA to TCA (Q142S)	No	No	122
142	2	Nonsynonymous	CAA to CCA (Q142P)	Yes	(polar,none-charge) to (non-polar,none-charge)	6
142	2	Nonsynonymous	CAA to CTA (Q142L)	Yes	(polar,none-charge) to (non-polar,none-charge)	1
143	3	Synonymous	CCC to CCT (P143P)			260
143	1	Nonsynonymous	CCC to ACC (P143T)	Yes	(non-polar,none-charge) to (polar,none-charge)	1
144	3	Nonsynonymous	AGC to AGA (S144R)	Yes	(polar,none-charge) to (polar,positive-charge)	9
144	2	Nonsynonymous	AGC to ATC (S144I)	Yes	(polar,none-charge) to (non-polar,none-charge)	6
144	2	Nonsynonymous	AGC to AAC (S144N)	No	No	2
144	2,3	Nonsynonymous	AGC to AAT (S144N)	No	No	3
145	3	Synonymous	AAG to AAA (K145K)			316
145	2,3	Nonsynonymous	AAG to AGA (K145R)	No	No	1
145	3	Nonsynonymous	AAG to AAT (K145N)	Yes	(polar,positive-charge) to (polar,none-charge)	5
146	3	Synonymous	CCC to CCA (P146P)			9
146	2	Nonsynonymous	CCC to CTC (P146L)	No	No	29
146	1	Nonsynonymous	CCC to TCC (P146S)	Yes	(non-polar,none-charge) to (polar,none-charge)	6
146	3	Synonymous	CCC to CCT (P146P)			10
146	1	Nonsynonymous	CCC to ACC (P146T)	Yes	(non-polar,none-charge) to (polar,none-charge)	2
147	2	Nonsynonymous	ACC to AAC (T147N)	No	No	1
147	3	Synonymous	ACC to ACT (T147T)			3
148	3	Synonymous	ACA to ACG (T148T)			2
149	1	Nonsynonymous	AAA to GAA (K149E)	Yes	(polar,positive-charge) to (polar,negative-charge)	1
149	3	Nonsynonymous	AAA to AAC (K149N)	Yes	(polar,positive-charge) to (polar,none-charge)	1
149	3	Synonymous	AAA to AAG (K149K)			1
151	3	Synonymous	CGC to CGT (R151R)			8
151	3	Synonymous	CGC to CGA (R151R)			8
151	2	Nonsynonymous	CGC to CAC (R151H)	No	No	15
152	2	Nonsynonymous	CAA to CCA (Q152P)	Yes	(polar,none-charge) to (non-polar,none-charge)	2
153	3	Synonymous	AAC to AAT (N153N)			262
154	1	Nonsynonymous	AAA to GAA (K154E)	Yes	(polar,positive-charge) to (polar,negative-charge)	7
154	2	Nonsynonymous	AAA to AGA (K154R)	No	No	2
154	3	Synonymous	AAA to AAG (K154K)			2
155	1	Nonsynonymous	CCA to ACA (P155T)	Yes	(non-polar,none-charge) to (polar,none-charge)	1
156	2	Nonsynonymous	CCA to CAA (P156Q)	Yes	(non-polar,none-charge) to (polar,none-charge)	292
156	2,3	Nonsynonymous	CCA to CAG (P156Q)	Yes	(non-polar,none-charge) to (polar,none-charge)	22
157	3	Synonymous	AAC to AAT (N157N)			2
157	1	Nonsynonymous	AAC to GAC (N157D)	Yes	(polar,none-charge) to (polar,negative-charge)	1
157	2	Nonsynonymous	AAC to AGC (N157S)	No	No	5
158	2	Nonsynonymous	AAA to AGA (K158R)	No	No	1
159	1	Nonsynonymous	CCC to ACC (P159T)	Yes	(non-polar,none-charge) to (polar,none-charge)	1
160	3	Synonymous	AAT to AAC (N160N)			323
161	1	Nonsynonymous	AAT to GAT (N161D)	Yes	(polar,none-charge) to (polar,negative-charge)	136
162	3	Synonymous	GAT to GAC (D162D)			9
163	2	Nonsynonymous	TTT to TAT (F163Y)	Yes	(non-polar,none-charge) to (polar,none-charge)	1
163	3	Synonymous	TTT to TTC (F163F)			1
163	1,2	Nonsynonymous	TTT to CCT (F163P)	No	No	1
165	3	Synonymous	TTT to TTC (F165F)			1
168	3	Synonymous	TTC to TTT (F168F)			1
169	3	Synonymous	AAC to AAT (N169N)			287
170	3	Synonymous	TTT to TTC (F170F)			7
171	3	Synonymous	GTA to GTG (V171V)			34
172	3	Synonymous	CCT to CCC (P172P)			454
173	3	Synonymous	TGC to TGT (C173C)			8
174	2	Nonsynonymous	AGC to AAC (S174N)	No	No	6
178	1,2	Nonsynonymous	AAC to GGC (N178G)	No	No	33
178	3	Synonymous	AAC to AAT (N178N)			6
178	1,2,3	Nonsynonymous	AAC to GGT (N178G)	No	No	1
180	3	Synonymous	CCA to CCG (P180P)			1
181	3	Synonymous	ACC to ACT (T181T)			142
182	3	Synonymous	TGC to TGT (C182C)			11
183	1	Nonsynonymous	TGG to AGG (W183R)	Yes	(non-polar,none-charge) to (polar,positive-charge)	1
184	3	Synonymous	GCT to GCC (A184A)			417
184	1,3	Nonsynonymous	GCT to ACC (A184T)	Yes	(non-polar,none-charge) to (polar,none-charge)	2
185	3	Synonymous	ATC to ATA (I185I)			1
186	3	Synonymous	TGT to TGC (C186C)			459
187	3	Synonymous	AAA to AAG (K187K)			307
188	2	Nonsynonymous	AGA to AAA (R188K)	No	No	7
189	3	Synonymous	ATA to ATC (I189I)			1
190	3	Synonymous	CCA to CCT (P190P)			2
190	3	Synonymous	CCA to CCC (P190P)			5
191	NA	Insertion	--- to AAC (-191N)			13
192	NA	Insertion	--- to AAA (-192K)			13
193	2	Nonsynonymous	AAC to AGC (N193S)	No	No	144
193	1	Nonsynonymous	AAC to GAC (N193D)	Yes	(polar,none-charge) to (polar,negative-charge)	3
194	1	Termination	AAA to TAA			1
196	3	Synonymous	CCT to CCA (P196P)			9
196	3	Synonymous	CCT to CCC (P196P)			3
197	1	Nonsynonymous	GGA to AGA (G197R)	Yes	(polar,none-charge) to (polar,positive-charge)	2
197	2	Nonsynonymous	GGA to GAA (G197E)	Yes	(polar,none-charge) to (polar,negative-charge)	1
197	3	Synonymous	GGA to GGT (G197G)			5
197	2	Nonsynonymous	GGA to GTA (G197V)	Yes	(polar,none-charge) to (non-polar,none-charge)	3
198	2	Nonsynonymous	AAG to AGG (K198R)	No	No	6
198	1	Nonsynonymous	AAG to CAG (K198Q)	Yes	(polar,positive-charge) to (polar,none-charge)	2
199	3	Synonymous	AAA to AAG (K199K)			3
199	2	Nonsynonymous	AAA to AGA (K199R)	No	No	4
200	3	Synonymous	ACC to ACA (T200T)			6
200	3	Synonymous	ACC to ACT (T200T)			7
201	3	Synonymous	ACC to ACA (T201T)			2
201	2	Nonsynonymous	ACC to ATC (T201I)	Yes	(polar,none-charge) to (non-polar,none-charge)	3
201	3	Synonymous	ACC to ACT (T201T)			2
202	3	Synonymous	ACC to ACT (T202T)			10
202	2	Nonsynonymous	ACC to ATC (T202I)	Yes	(polar,none-charge) to (non-polar,none-charge)	2
202	1	Nonsynonymous	ACC to CCC (T202P)	Yes	(polar,none-charge) to (non-polar,none-charge)	2
203	3	Synonymous	AAG to AAA (K203K)			37
204	3	Synonymous	CCC to CCT (P204P)			3
204	1	Nonsynonymous	CCC to ACC (P204T)	Yes	(non-polar,none-charge) to (polar,none-charge)	9
205	3	Synonymous	ACA to ACG (T205T)			136
205	3	Synonymous	ACA to ACT (T205T)			3
206	3	Synonymous	AAA to AAG (K206K)			11
206	2	Nonsynonymous	AAA to AGA (K206R)	No	No	1
207	2	Nonsynonymous	AAA to ACA (K207T)	Yes	(polar,positive-charge) to (polar,none-charge)	2
208	2	Nonsynonymous	CCA to CAA (P208Q)	Yes	(non-polar,none-charge) to (polar,none-charge)	41
209	2	Nonsynonymous	ACC to ATC (T209I)	Yes	(polar,none-charge) to (non-polar,none-charge)	9
209	3	Synonymous	ACC to ACT (T209T)			5
210	1	Nonsynonymous	ATC to CTC (I210L)	No	No	268
210	1	Nonsynonymous	ATC to TTC (I210F)	No	No	1
210	1,3	Nonsynonymous	ATC to CTT (I210L)	No	No	2
210	1,3	Nonsynonymous	ATC to TTA (I210L)	No	No	4
210	1,2,3	Nonsynonymous	ATC to CCA (I210P)	No	No	1
211	3	Nonsynonymous	AAG to AAT (K211N)	Yes	(polar,positive-charge) to (polar,none-charge)	1
211	2	Nonsynonymous	AAG to AGG (K211R)	No	No	2
211	3	Synonymous	AAG to AAA (K211K)			2
212	2	Nonsynonymous	ACA to ATA (T212I)	Yes	(polar,none-charge) to (non-polar,none-charge)	6
212	1	Nonsynonymous	ACA to GCA (T212A)	Yes	(polar,none-charge) to (non-polar,none-charge)	2
212	3	Synonymous	ACA to ACT (T212T)			1
215	3	Synonymous	AAA to AAG (K215K)			17
215	2	Nonsynonymous	AAA to ATA (K215I)	Yes	(polar,positive-charge) to (non-polar,none-charge)	3
216	3	Synonymous	GAT to GAC (D216D)			4
216	3	Nonsynonymous	GAT to GAA (D216E)	No	No	1
217	2	Nonsynonymous	CTC to CCC (L217P)	No	No	311
217	2,3	Nonsynonymous	CTC to CCA (L217P)	No	No	2
217	1	Nonsynonymous	CTC to ATC (L217I)	No	No	1
217	1,2	Nonsynonymous	CTC to TCC (L217S)	Yes	(non-polar,none-charge) to (polar,none-charge)	2
217	2,3	Nonsynonymous	CTC to CCT (L217P)	No	No	2
218	2	Nonsynonymous	AAA to ACA (K218T)	Yes	(polar,positive-charge) to (polar,none-charge)	1
218	3	Nonsynonymous	AAA to AAT (K218N)	Yes	(polar,positive-charge) to (polar,none-charge)	1
218	3	Nonsynonymous	AAA to AAC (K218N)	Yes	(polar,positive-charge) to (polar,none-charge)	1
218	1	Nonsynonymous	AAA to CAA (K218Q)	Yes	(polar,positive-charge) to (polar,none-charge)	1
219	3	Synonymous	CCT to CCC (P219P)			2
219	3	Synonymous	CCT to CCA (P219P)			1
219	1	Nonsynonymous	CCT to TCT (P219S)	Yes	(non-polar,none-charge) to (polar,none-charge)	1
219	2	Nonsynonymous	CCT to CTT (P219L)	No	No	2
220	2	Nonsynonymous	CAA to CGA (Q220R)	Yes	(polar,none-charge) to (polar,positive-charge)	2
221	1	Nonsynonymous	ACC to GCC (T221A)	Yes	(polar,none-charge) to (non-polar,none-charge)	1
221	3	Synonymous	ACC to ACT (T221T)			28
222	1	Nonsynonymous	ACA to GCA (T222A)	Yes	(polar,none-charge) to (non-polar,none-charge)	1
222	3	Synonymous	ACA to ACT (T222T)			8
222	3	Synonymous	ACA to ACC (T222T)			1
223	2	Nonsynonymous	AAA to ACA (K223T)	Yes	(polar,positive-charge) to (polar,none-charge)	3
223	3	Nonsynonymous	AAA to AAC (K223N)	Yes	(polar,positive-charge) to (polar,none-charge)	2
224	3	Synonymous	CCA to CCG (P224P)			3
224	1	Nonsynonymous	CCA to TCA (P224S)	Yes	(non-polar,none-charge) to (polar,none-charge)	8
224	3	Synonymous	CCA to CCC (P224P)			2
225	2	Nonsynonymous	AAG to AGG (K225R)	No	No	1
225	2	Nonsynonymous	AAG to ATG (K225M)	Yes	(polar,positive-charge) to (non-polar,none-charge)	2
225	3	Synonymous	AAG to AAA (K225K)			3
226	2	Nonsynonymous	GAA to GGA (E226G)	Yes	(polar,negative-charge) to (polar,none-charge)	18
226	2	Nonsynonymous	GAA to GTA (E226V)	Yes	(polar,negative-charge) to (non-polar,none-charge)	9
226	1	Nonsynonymous	GAA to AAA (E226K)	Yes	(polar,negative-charge) to (polar,positive-charge)	3
226	3	Synonymous	GAA to GAG (E226E)			6
227	2	Nonsynonymous	GTA to GCA (V227A)	No	No	197
227	1	Nonsynonymous	GTA to ATA (V227I)	No	No	7
227	3	Synonymous	GTA to GTG (V227V)			2
227	1	Nonsynonymous	GTA to TTA (V227L)	No	No	1
228	2,3	Nonsynonymous	CCT to CTC (P228L)	No	No	301
228	3	Synonymous	CCT to CCC (P228P)			113
228	2	Nonsynonymous	CCT to CTT (P228L)	No	No	1
228	1,2,3	Nonsynonymous	CCT to TTC (P228F)	No	No	1
229	3	Synonymous	ACC to ACT (T229T)			203
229	2	Nonsynonymous	ACC to ATC (T229I)	Yes	(polar,none-charge) to (non-polar,none-charge)	2
229	3	Synonymous	ACC to ACA (T229T)			1
231	3	Synonymous	AAG to AAA (K231K)			4
231	3	Nonsynonymous	AAG to AAT (K231N)	Yes	(polar,positive-charge) to (polar,none-charge)	3
231	1	Termination	AAG to TAG			4
232	3	Synonymous	CCC to CCT (P232P)			211
232	1,3	Nonsynonymous	CCC to ACT (P232T)	Yes	(non-polar,none-charge) to (polar,none-charge)	4
232	3	Synonymous	CCC to CCA (P232P)			3
232	2	Nonsynonymous	CCC to CTC (P232L)	No	No	3
234	2	Nonsynonymous	GAA to GGA (E234G)	Yes	(polar,negative-charge) to (polar,none-charge)	243
234	2,3	Nonsynonymous	GAA to GGG (E234G)	Yes	(polar,negative-charge) to (polar,none-charge)	10
234	1,2	Nonsynonymous	GAA to AGA (E234R)	Yes	(polar,negative-charge) to (polar,positive-charge)	3
234	3	Nonsynonymous	GAA to GAT (E234D)	No	No	103
234	3	Nonsynonymous	GAA to GAC (E234D)	No	No	1
235	1	Nonsynonymous	AAG to GAG (K235E)	Yes	(polar,positive-charge) to (polar,negative-charge)	6
235	3	Synonymous	AAG to AAA (K235K)			29
235	2	Nonsynonymous	AAG to AGG (K235R)	No	No	1
236	2	Nonsynonymous	CCA to CAA (P236Q)	Yes	(non-polar,none-charge) to (polar,none-charge)	1
236	2	Nonsynonymous	CCA to CTA (P236L)	No	No	12
236	3	Synonymous	CCA to CCG (P236P)			4
236	1	Nonsynonymous	CCA to TCA (P236S)	Yes	(non-polar,none-charge) to (polar,none-charge)	11
237	3	Synonymous	ACC to ACT (T237T)			6
237	2	Nonsynonymous	ACC to ATC (T237I)	Yes	(polar,none-charge) to (non-polar,none-charge)	13
238	3	Synonymous	ATC to ATT (I238I)			21
238	2	Nonsynonymous	ATC to ACC (I238T)	Yes	(non-polar,none-charge) to (polar,none-charge)	1
239	1	Nonsynonymous	AAC to GAC (N239D)	Yes	(polar,none-charge) to (polar,negative-charge)	47
239	3	Synonymous	AAC to AAT (N239N)			2
240	2	Nonsynonymous	ACC to ATC (T240I)	Yes	(polar,none-charge) to (non-polar,none-charge)	144
240	3	Synonymous	ACC to ACT (T240T)			2
241	3	Synonymous	ACC to ACT (T241T)			144
241	2,3	Nonsynonymous	ACC to ATT (T241I)	Yes	(polar,none-charge) to (non-polar,none-charge)	1
242	2	Nonsynonymous	AAA to AGA (K242R)	No	No	17
243	1	Nonsynonymous	ACA to CCA (T243P)	Yes	(polar,none-charge) to (non-polar,none-charge)	141
243	3	Synonymous	ACA to ACT (T243T)			2
243	1,2	Nonsynonymous	ACA to CTA (T243L)	Yes	(polar,none-charge) to (non-polar,none-charge)	3
244	2	Nonsynonymous	AAC to AGC (N244S)	No	No	3
244	2	Nonsynonymous	AAC to ACC (N244T)	No	No	1
245	3	Synonymous	ATC to ATA (I245I)			1
245	3	Synonymous	ATC to ATT (I245I)			1
245	2	Nonsynonymous	ATC to AGC (I245S)	Yes	(non-polar,none-charge) to (polar,none-charge)	31
246	2	Nonsynonymous	AGA to ACA (R246T)	Yes	(polar,positive-charge) to (polar,none-charge)	1
246	2	Nonsynonymous	AGA to AAA (R246K)	No	No	1
246	2	Nonsynonymous	AGA to ATA (R246I)	Yes	(polar,positive-charge) to (non-polar,none-charge)	5
247	3	Synonymous	ACT to ACC (T247T)			46
247	1	Nonsynonymous	ACT to GCT (T247A)	Yes	(polar,none-charge) to (non-polar,none-charge)	1
247	2	Nonsynonymous	ACT to ATT (T247I)	Yes	(polar,none-charge) to (non-polar,none-charge)	1
248	2	Nonsynonymous	ACA to ATA (T248I)	Yes	(polar,none-charge) to (non-polar,none-charge)	1
249	1	Synonymous	CTG to TTG (L249L)			4
249	1,2	Nonsynonymous	CTG to TCG (L249S)	Yes	(non-polar,none-charge) to (polar,none-charge)	1
249	2	Nonsynonymous	CTG to CCG (L249P)	No	No	2
249	2,3	Nonsynonymous	CTG to CCA (L249P)	No	No	3
249	3	Synonymous	CTG to CTA (L249L)			2
250	1	Nonsynonymous	CTC to ATC (L250I)	No	No	11
250	1	Nonsynonymous	CTC to TTC (L250F)	No	No	2
250	3	Synonymous	CTC to CTT (L250L)			7
251	3	Synonymous	ACC to ACA (T251T)			6
251	2	Nonsynonymous	ACC to ATC (T251I)	Yes	(polar,none-charge) to (non-polar,none-charge)	5
252	1,2	Nonsynonymous	AAC to TCC (N252S)	No	No	316
252	1,2,3	Nonsynonymous	AAC to TCT (N252S)	No	No	2
252	1,2	Nonsynonymous	AAC to TTC (N252F)	Yes	(polar,none-charge) to (non-polar,none-charge)	1
252	2	Nonsynonymous	AAC to ACC (N252T)	No	No	3
253	3	Synonymous	AAT to AAC (N253N)			312
253	1,3	Nonsynonymous	AAT to TAC (N253Y)	No	No	6
253	2	Nonsynonymous	AAT to AGT (N253S)	No	No	144
253	1,3	Nonsynonymous	AAT to CAC (N253H)	Yes	(polar,none-charge) to (polar,positive-charge)	1
253	2,3	Nonsynonymous	AAT to AGC (N253S)	No	No	5
253	3	Nonsynonymous	AAT to AAA (N253K)	Yes	(polar,none-charge) to (polar,positive-charge)	2
254	2	Nonsynonymous	ACC to ATC (T254I)	Yes	(polar,none-charge) to (non-polar,none-charge)	6
254	3	Synonymous	ACC to ACT (T254T)			1
255	2	Nonsynonymous	ACA to AAA (T255K)	Yes	(polar,none-charge) to (polar,positive-charge)	257
255	3	Synonymous	ACA to ACT (T255T)			1
255	2	Nonsynonymous	ACA to ATA (T255I)	Yes	(polar,none-charge) to (non-polar,none-charge)	8
255	2,3	Nonsynonymous	ACA to AAG (T255K)	Yes	(polar,none-charge) to (polar,positive-charge)	1
255	3	Synonymous	ACA to ACG (T255T)			5
256	2	Nonsynonymous	GGA to GAA (G256E)	Yes	(polar,none-charge) to (polar,negative-charge)	8
256	1	Nonsynonymous	GGA to AGA (G256R)	Yes	(polar,none-charge) to (polar,positive-charge)	5
257	2	Nonsynonymous	AAT to ACT (N257T)	No	No	9
257	1	Nonsynonymous	AAT to GAT (N257D)	Yes	(polar,none-charge) to (polar,negative-charge)	4
257	2	Nonsynonymous	AAT to AGT (N257S)	No	No	1
258	2	Nonsynonymous	CCA to CAA (P258Q)	Yes	(non-polar,none-charge) to (polar,none-charge)	6
258	2	Nonsynonymous	CCA to CTA (P258L)	No	No	57
258	1	Nonsynonymous	CCA to TCA (P258S)	Yes	(non-polar,none-charge) to (polar,none-charge)	1
259	1	Nonsynonymous	GAA to AAA (E259K)	Yes	(polar,negative-charge) to (polar,positive-charge)	1
259	3	Nonsynonymous	GAA to GAT (E259D)	No	No	6
260	3	Nonsynonymous	CAC to CAA (H260Q)	Yes	(polar,positive-charge) to (polar,none-charge)	35
260	3	Synonymous	CAC to CAT (H260H)			5
260	2	Nonsynonymous	CAC to CTC (H260L)	Yes	(polar,positive-charge) to (non-polar,none-charge)	6
260	1	Nonsynonymous	CAC to AAC (H260N)	Yes	(polar,positive-charge) to (polar,none-charge)	1
260	1	Nonsynonymous	CAC to TAC (H260Y)	Yes	(polar,positive-charge) to (polar,none-charge)	1
261	3	Synonymous	ACA to ACG (T261T)			12
261	1	Nonsynonymous	ACA to GCA (T261A)	Yes	(polar,none-charge) to (non-polar,none-charge)	1
262	3	Synonymous	AGT to AGC (S262S)			1
263	NA	Insertion	--- to CAA (-263Q)			255
264	NA	Insertion	--- to GAG (-264E)			204
264	NA	Insertion	--- to AAG (-264K)			51
265	NA	Insertion	--- to GAA (-265E)			212
265	NA	Insertion	--- to CAA (-265Q)			36
265	NA	Insertion	--- to GCA (-265A)			1
265	NA	Insertion	--- to GGA (-265G)			6
266	NA	Insertion	--- to ACC (-266T)			254
266	NA	Insertion	--- to ACT (-266T)			1
267	NA	Insertion	--- to CTC (-267L)			198
267	NA	Insertion	--- to CCC (-267P)			36
267	NA	Insertion	--- to ATC (-267I)			18
267	NA	Insertion	--- to TTC (-267F)			2
267	NA	Insertion	--- to CTT (-267L)			1
268	NA	Insertion	--- to CTC (-268L)			33
268	NA	Insertion	--- to CAC (-268H)			211
268	NA	Insertion	--- to CAA (-268Q)			10
268	NA	Insertion	--- to CTT (-268L)			1
F Protein
2	3	Nonsynonymous	GAG to GAT (E2D)	No	No	37
2	1	Nonsynonymous	GAG to AAG (E2K)	Yes	(polar,negative-charge) to (polar,positive-charge)	1
4	1	Nonsynonymous	CCA to TCA (P4S)	Yes	(non-polar,none-charge) to (polar,none-charge)	1
5	3	Synonymous	ATC to ATT (I5I)			4
6	1	Nonsynonymous	CTC to TTC (L6F)	No	No	4
6	3	Synonymous	CTC to CTT (L6L)			7
6	1	Nonsynonymous	CTC to ATC (L6I)	No	No	5
7	3	Synonymous	AAA to AAG (K7K)			6
8	1	Nonsynonymous	ACA to GCA (T8A)	Yes	(polar,none-charge) to (non-polar,none-charge)	2
8	2	Nonsynonymous	ACA to ATA (T8I)	Yes	(polar,none-charge) to (non-polar,none-charge)	13
8	1,3	Nonsynonymous	ACA to GCG (T8A)	Yes	(polar,none-charge) to (non-polar,none-charge)	4
9	3	Synonymous	AAT to AAC (N9N)			1
9	1	Nonsynonymous	AAT to CAT (N9H)	Yes	(polar,none-charge) to (polar,positive-charge)	2
10	3	Synonymous	GCA to GCT (A10A)			309
10	3	Synonymous	GCA to GCC (A10A)			5
12	2	Nonsynonymous	ACC to ATC (T12I)	Yes	(polar,none-charge) to (non-polar,none-charge)	35
12	3	Synonymous	ACC to ACT (T12T)			15
13	1	Nonsynonymous	GCA to ACA (A13T)	Yes	(non-polar,none-charge) to (polar,none-charge)	430
13	1,2	Nonsynonymous	GCA to ATA (A13I)	No	No	1
15	3	Synonymous	CTT to CTC (L15L)			6
15	1	Nonsynonymous	CTT to TTT (L15F)	No	No	10
15	1	Nonsynonymous	CTT to ATT (L15I)	No	No	1
16	1	Nonsynonymous	GCT to TCT (A16S)	Yes	(non-polar,none-charge) to (polar,none-charge)	1
16	3	Synonymous	GCT to GCA (A16A)			1
16	1,2	Nonsynonymous	GCT to ATT (A16I)	No	No	5
17	1	Nonsynonymous	GCA to ACA (A17T)	Yes	(non-polar,none-charge) to (polar,none-charge)	4
18	3	Synonymous	GTC to GTT (V18V)			113
18	2	Nonsynonymous	GTC to GCC (V18A)	No	No	11
19	1	Nonsynonymous	ACA to TCA (T19S)	No	No	9
19	1,2	Nonsynonymous	ACA to TTA (T19L)	Yes	(polar,none-charge) to (non-polar,none-charge)	20
19	3	Synonymous	ACA to ACG (T19T)			7
19	2	Nonsynonymous	ACA to ATA (T19I)	Yes	(polar,none-charge) to (non-polar,none-charge)	1
19	1	Nonsynonymous	ACA to GCA (T19A)	Yes	(polar,none-charge) to (non-polar,none-charge)	1
20	1,3	Nonsynonymous	CTC to TTT (L20F)	No	No	6
20	1	Nonsynonymous	CTC to TTC (L20F)	No	No	2
21	3	Synonymous	TGT to TGC (C21C)			5
22	3	Synonymous	TTT to TTC (F22F)			376
22	1,3	Nonsynonymous	TTT to CTC (F22L)	No	No	1
22	3	Nonsynonymous	TTT to TTA (F22L)	No	No	7
22	1,3	Nonsynonymous	TTT to ATC (F22I)	No	No	2
23	1	Nonsynonymous	GCT to ACT (A23T)	Yes	(non-polar,none-charge) to (polar,none-charge)	11
24	3	Synonymous	TCC to TCT (S24S)			6
25	3	Synonymous	AGT to AGC (S25S)			2
25	2	Nonsynonymous	AGT to AAT (S25N)	No	No	1
27	3	Synonymous	AAC to AAT (N27N)			6
28	3	Synonymous	ATC to ATT (I28I)			1
29	3	Synonymous	ACT to ACG (T29T)			3
29	3	Synonymous	ACT to ACA (T29T)			2
31	3	Synonymous	GAA to GAG (E31E)			10
32	2	Nonsynonymous	TTT to TAT (F32Y)	Yes	(non-polar,none-charge) to (polar,none-charge)	1
32	3	Synonymous	TTT to TTC (F32F)			10
33	1	Nonsynonymous	TAT to CAT (Y33H)	Yes	(polar,none-charge) to (polar,positive-charge)	6
35	1	Nonsynonymous	TCA to GCA (S35A)	Yes	(polar,none-charge) to (non-polar,none-charge)	5
38	3	Synonymous	AGT to AGC (S38S)			2
39	3	Synonymous	GCA to GCT (A39A)			1
40	3	Synonymous	GTC to GTT (V40V)			472
41	3	Synonymous	AGC to AGT (S41S)			3
43	3	Synonymous	GGC to GGT (G43G)			6
43	3	Synonymous	GGC to GGA (G43G)			1
45	3	Synonymous	CTT to CTA (L45L)			1
45	3	Synonymous	CTT to CTC (L45L)			2
47	3	Synonymous	GCT to GCC (A47A)			1
48	1	Synonymous	CTA to TTA (L48L)			146
49	2	Nonsynonymous	AGA to AAA (R49K)	No	No	1
51	3	Synonymous	GGT to GGC (G51G)			4
53	3	Synonymous	TAT to TAC (Y53Y)			4
54	3	Synonymous	ACT to ACC (T54T)			11
55	3	Synonymous	AGT to AGC (S55S)			1
56	3	Synonymous	GTT to GTC (V56V)			4
56	3	Synonymous	GTT to GTA (V56V)			1
61	3	Synonymous	TTA to TTG (L61L)			9
64	1	Nonsynonymous	ATC to GTC (I64V)	No	No	1
65	3	Synonymous	AAG to AAA (K65K)			4
65	2	Nonsynonymous	AAG to AGG (K65R)	No	No	1
68	3	Synonymous	AAG to AAA (K68K)			1
69	3	Synonymous	TGT to TGC (C69C)			1
71	3	Synonymous	GGA to GGT (G71G)			302
71	3	Synonymous	GGA to GGG (G71G)			1
72	1	Nonsynonymous	ACA to GCA (T72A)	Yes	(polar,none-charge) to (non-polar,none-charge)	2
73	3	Synonymous	GAT to GAC (D73D)			321
73	1,3	Nonsynonymous	GAT to AAC (D73N)	Yes	(polar,negative-charge) to (polar,none-charge)	1
74	3	Synonymous	GCT to GCA (A74A)			1
75	3	Synonymous	AAG to AAA (K75K)			1
76	3	Synonymous	GTA to GTT (V76V)			4
76	3	Synonymous	GTA to GTG (V76V)			2
77	2	Nonsynonymous	AAA to AGA (K77R)	No	No	1
78	3	Synonymous	TTG to TTA (L78L)			317
80	2	Nonsynonymous	AAA to AGA (K80R)	No	No	1
83	3	Synonymous	TTA to TTG (L83L)			3
87	3	Synonymous	AAA to AAG (K87K)			3
88	2	Nonsynonymous	AGT to AAT (S88N)	No	No	472
89	3	Synonymous	GCT to GCA (A89A)			1
89	3	Synonymous	GCT to GCG (A89A)			1
91	3	Synonymous	ACA to ACG (T91T)			1
92	3	Synonymous	GAA to GAG (E92E)			1
93	1	Synonymous	TTG to CTG (L93L)			1
96	3	Synonymous	CTC to CTT (L96L)			1
96	3	Synonymous	CTC to CTA (L96L)			5
99	3	Synonymous	AGC to AGT (S99S)			6
100	3	Synonymous	ACA to ACG (T100T)			8
100	1	Nonsynonymous	ACA to TCA (T100S)	No	No	1
101	3	Synonymous	CCG to CCA (P101P)			472
101	2,3	Nonsynonymous	CCG to CAA (P101Q)	Yes	(non-polar,none-charge) to (polar,none-charge)	1
102	3	Synonymous	GCA to GCG (A102A)			24
102	2	Nonsynonymous	GCA to GTA (A102V)	No	No	2
102	2	Nonsynonymous	GCA to GAA (A102E)	Yes	(non-polar,none-charge) to (polar,negative-charge)	2
102	3	Synonymous	GCA to GCT (A102A)			1
103	1	Nonsynonymous	ACC to GCC (T103A)	Yes	(polar,none-charge) to (non-polar,none-charge)	348
103	1,3	Nonsynonymous	ACC to GCA (T103A)	Yes	(polar,none-charge) to (non-polar,none-charge)	112
103	1	Nonsynonymous	ACC to TCC (T103S)	No	No	9
103	1,3	Nonsynonymous	ACC to GCT (T103A)	Yes	(polar,none-charge) to (non-polar,none-charge)	3
104	2	Nonsynonymous	AAC to AGC (N104S)	No	No	7
105	2	Nonsynonymous	AAT to AGT (N105S)	No	No	303
105	2,3	Nonsynonymous	AAT to AGC (N105S)	No	No	1
106	1,3	Synonymous	CGA to AGG (R106R)			1
106	1	Synonymous	CGA to AGA (R106R)			7
106	3	Synonymous	CGA to CGG (R106R)			1
107	3	Synonymous	GCC to GCT (A107A)			6
107	1	Nonsynonymous	GCC to TCC (A107S)	Yes	(non-polar,none-charge) to (polar,none-charge)	1
107	1	Nonsynonymous	GCC to ACC (A107T)	Yes	(non-polar,none-charge) to (polar,none-charge)	2
108	3	Synonymous	AGA to AGG (R108R)			1
111	1,3	Synonymous	CTA to TTG (L111L)			1
111	3	Synonymous	CTA to CTG (L111L)			1
112	1	Nonsynonymous	CCA to TCA (P112S)	Yes	(non-polar,none-charge) to (polar,none-charge)	1
112	3	Synonymous	CCA to CCC (P112P)			1
113	3	Synonymous	AGG to AGA (R113R)			313
113	2,3	Nonsynonymous	AGG to AAA (R113K)	No	No	1
114	1	Nonsynonymous	TTT to GTT (F114V)	No	No	1
114	1	Nonsynonymous	TTT to CTT (F114L)	No	No	2
115	1	Nonsynonymous	ATG to GTG (M115V)	No	No	1
117	1	Nonsynonymous	TAT to CAT (Y117H)	Yes	(polar,none-charge) to (polar,positive-charge)	6
118	3	Synonymous	ACA to ACG (T118T)			1
119	1	Nonsynonymous	CTC to ATC (L119I)	No	No	1
119	3	Synonymous	CTC to CTT (L119L)			5
120	3	Synonymous	AAC to AAT (N120N)			12
121	3	Synonymous	AAT to AAC (N121N)			23
122	1	Nonsynonymous	ACC to GCC (T122A)	Yes	(polar,none-charge) to (non-polar,none-charge)	18
122	3	Synonymous	ACC to ACT (T122T)			2
123	1	Nonsynonymous	AAA to CAA (K123Q)	Yes	(polar,positive-charge) to (polar,none-charge)	1
124	3	Synonymous	AAT to AAC (N124N)			313
124	3	Nonsynonymous	AAT to AAA (N124K)	Yes	(polar,none-charge) to (polar,positive-charge)	6
124	2,3	Nonsynonymous	AAT to ACC (N124T)	No	No	1
125	2	Nonsynonymous	ACC to AAC (T125N)	No	No	135
125	3	Synonymous	ACC to ACT (T125T)			2
125	1	Nonsynonymous	ACC to TCC (T125S)	No	No	1
126	1	Nonsynonymous	AAT to CAT (N126H)	Yes	(polar,none-charge) to (polar,positive-charge)	2
127	3	Synonymous	GTA to GTG (V127V)			2
129	3	Synonymous	TTA to TTG (L129L)			2
130	3	Synonymous	AGC to AGT (S130S)			270
131	3	Synonymous	AAG to AAA (K131K)			11
132	3	Synonymous	AAA to AAG (K132K)			3
133	3	Synonymous	AGG to AGA (R133R)			12
135	3	Synonymous	AGA to AGG (R135R)			1
137	3	Synonymous	TTT to TTC (F137F)			4
138	1	Nonsynonymous	CTT to ATT (L138I)	No	No	3
139	3	Synonymous	GGC to GGA (G139G)			306
139	3	Synonymous	GGC to GGG (G139G)			1
139	3	Synonymous	GGC to GGT (G139G)			7
140	3	Synonymous	TTT to TTC (F140F)			7
141	3	Synonymous	TTG to TTA (L141L)			35
141	1	Synonymous	TTG to CTG (L141L)			3
141	3	Nonsynonymous	TTG to TTT (L141F)	No	No	1
142	1	Synonymous	TTA to CTA (L142L)			4
143	3	Synonymous	GGT to GGG (G143G)			6
143	3	Synonymous	GGT to GGC (G143G)			6
143	3	Synonymous	GGT to GGA (G143G)			5
144	3	Synonymous	GTT to GTC (V144V)			1
145	3	Synonymous	GGA to GGT (G145G)			1
148	3	Synonymous	ATC to ATT (I148I)			24
149	3	Synonymous	GCC to GCA (A149A)			1
149	3	Synonymous	GCC to GCT (A149A)			4
151	3	Synonymous	GGC to GGT (G151G)			5
153	3	Synonymous	GCT to GCC (A153A)			303
154	3	Synonymous	GTA to GTT (V154V)			1
154	3	Synonymous	GTA to GTG (V154V)			4
155	3	Synonymous	TCT to TCC (S155S)			309
156	3	Synonymous	AAG to AAA (K156K)			152
158	3	Synonymous	CTG to CTA (L158L)			31
158	2	Nonsynonymous	CTG to CCG (L158P)	No	No	1
159	3	Synonymous	CAC to CAT (H159H)			6
160	3	Synonymous	CTA to CTG (L160L)			2
160	1	Synonymous	CTA to TTA (L160L)			9
162	3	Synonymous	GGG to GGA (G162G)			1
163	3	Synonymous	GAA to GAG (E163E)			5
164	3	Synonymous	GTG to GTA (V164V)			1
164	3	Synonymous	GTG to GTT (V164V)			1
165	2	Nonsynonymous	AAC to AGC (N165S)	No	No	1
166	3	Synonymous	AAG to AAA (K166K)			467
167	3	Synonymous	ATC to ATA (I167I)			4
169	2	Nonsynonymous	AGT to AAT (S169N)	No	No	88
171	1	Synonymous	CTA to TTA (L171L)			3
172	1	Synonymous	CTA to TTA (L172L)			1
172	3	Synonymous	CTA to CTG (L172L)			1
173	3	Synonymous	TCC to TCA (S173S)			1
173	3	Synonymous	TCC to TCT (S173S)			6
175	3	Synonymous	AAC to AAT (N175N)			1
176	3	Synonymous	AAG to AAA (K176K)			23
177	3	Synonymous	GCT to GCA (A177A)			1
177	3	Synonymous	GCT to GCC (A177A)			1
178	1	Nonsynonymous	GTA to ATA (V178I)	No	No	2
179	3	Synonymous	GTC to GTT (V179V)			1
180	3	Synonymous	AGC to AGT (S180S)			1
181	1	Synonymous	TTA to CTA (L181L)			5
182	3	Synonymous	TCA to TCT (S182S)			297
182	3	Synonymous	TCA to TCC (S182S)			17
184	3	Synonymous	GGA to GGG (G184G)			2
185	3	Synonymous	GTT to GTC (V185V)			312
186	3	Synonymous	AGT to AGC (S186S)			1
187	3	Synonymous	GTC to GTT (V187V)			1
188	1	Synonymous	TTA to CTA (L188L)			1
189	3	Synonymous	ACC to ACT (T189T)			3
191	3	Synonymous	AAA to AAG (K191K)			258
192	3	Synonymous	GTG to GTA (V192V)			19
193	1	Synonymous	TTA to CTA (L193L)			107
194	3	Synonymous	GAC to GAT (D194D)			8
195	3	Synonymous	CTC to CTT (L195L)			1
195	3	Synonymous	CTC to CTA (L195L)			1
196	3	Synonymous	AAA to AAG (K196K)			1
198	3	Synonymous	TAT to TAC (Y198Y)			1
200	3	Synonymous	GAT to GAC (D200D)			1
201	3	Synonymous	AAA to AAG (K201K)			2
202	3	Synonymous	CAG to CAA (Q202Q)			6
202	2	Nonsynonymous	CAG to CGG (Q202R)	Yes	(polar,none-charge) to (polar,positive-charge)	1
203	3	Synonymous	TTG to TTA (L203L)			2
203	1	Synonymous	TTG to CTG (L203L)			1
204	1	Synonymous	TTA to CTA (L204L)			1
205	3	Synonymous	CCT to CCC (P205P)			141
207	3	Synonymous	GTG to GTT (V207V)			305
207	3	Synonymous	GTG to GTC (V207V)			1
207	3	Synonymous	GTG to GTA (V207V)			2
208	3	Synonymous	AAC to AAT (N208N)			7
209	3	Synonymous	AAG to AAA (K209K)			1
211	3	Synonymous	AGC to AGT (S211S)			1
212	3	Synonymous	TGT to TGC (C212C)			463
213	3	Nonsynonymous	AGC to AGA (S213R)	Yes	(polar,none-charge) to (polar,positive-charge)	1
216	3	Synonymous	AAC to AAT (N216N)			8
217	3	Synonymous	ATT to ATA (I217I)			6
217	3	Synonymous	ATT to ATC (I217I)			1
218	3	Synonymous	GAA to GAG (E218E)			4
219	3	Synonymous	ACT to ACC (T219T)			3
222	3	Synonymous	GAG to GAA (E222E)			150
226	3	Synonymous	AAG to AAA (K226K)			4
227	3	Synonymous	AAC to AAT (N227N)			3
228	3	Synonymous	AAC to AAT (N228N)			7
229	3	Synonymous	AGA to AGG (R229R)			3
230	1	Synonymous	CTA to TTA (L230L)			2
231	1	Synonymous	CTA to TTA (L231L)			17
233	3	Synonymous	ATT to ATC (I233I)			7
234	3	Synonymous	ACC to ACT (T234T)			2
235	3	Synonymous	AGG to AGA (R235R)			308
237	3	Synonymous	TTT to TTC (F237F)			5
240	3	Nonsynonymous	AAT to AAG (N240K)	Yes	(polar,none-charge) to (polar,positive-charge)	1
242	3	Synonymous	GGT to GGC (G242G)			4
244	3	Synonymous	ACT to ACC (T244T)			16
245	3	Synonymous	ACA to ACG (T245T)			2
245	3	Synonymous	ACA to ACT (T245T)			1
248	3	Synonymous	AGC to AGT (S248S)			1
249	3	Synonymous	ACT to ACC (T249T)			3
250	3	Synonymous	TAT to TAC (Y250Y)			6
252	3	Synonymous	TTA to TTG (L252L)			5
253	3	Synonymous	ACA to ACT (T253T)			321
253	3	Synonymous	ACA to ACC (T253T)			2
254	3	Synonymous	AAT to AAC (N254N)			3
255	1	Nonsynonymous	AGT to GGT (S255G)	No	No	1
256	3	Synonymous	GAA to GAG (E256E)			308
257	1	Synonymous	TTA to CTA (L257L)			1
258	3	Synonymous	TTA to TTG (L258L)			6
260	1	Synonymous	TTA to CTA (L260L)			3
261	3	Synonymous	ATC to ATT (I261I)			2
263	3	Synonymous	GAT to GAC (D263D)			2
268	2	Nonsynonymous	AAT to ATT (N268I)	Yes	(polar,none-charge) to (non-polar,none-charge)	1
271	3	Synonymous	AAA to AAG (K271K)			5
272	3	Synonymous	AAG to AAA (K272K)			1
275	3	Synonymous	TCC to TCA (S275S)			105
276	2	Nonsynonymous	AAC to AGC (N276S)	No	No	279
276	2,3	Nonsynonymous	AAC to AGT (N276S)	No	No	1
277	3	Synonymous	AAT to AAC (N277N)			3
281	3	Synonymous	GTT to GTC (V281V)			1
283	3	Synonymous	CAG to CAA (Q283Q)			1
284	3	Synonymous	CAA to CAG (Q284Q)			3
287	3	Synonymous	TCT to TCC (S287S)			4
288	3	Synonymous	ATC to ATT (I288I)			3
290	3	Synonymous	TCC to TCA (S290S)			314
293	3	Synonymous	AAG to AAA (K293K)			290
294	3	Synonymous	GAG to GAA (E294E)			4
295	3	Synonymous	GAA to GAG (E295E)			4
299	3	Synonymous	TAT to TAC (Y299Y)			22
300	1	Nonsynonymous	GTA to ATA (V300I)	No	No	1
300	3	Synonymous	GTA to GTG (V300V)			2
300	3	Synonymous	GTA to GTC (V300V)			2
301	3	Synonymous	GTA to GTT (V301V)			91
302	3	Synonymous	CAA to CAG (Q302Q)			1
303	3	Synonymous	TTA to TTG (L303L)			1
305	3	Synonymous	CTA to CTG (L305L)			1
305	1	Synonymous	CTA to TTA (L305L)			1
308	3	Synonymous	GTA to GTG (V308V)			2
308	3	Synonymous	GTA to GTT (V308V)			5
310	3	Synonymous	GAT to GAC (D310D)			7
311	3	Synonymous	ACA to ACT (T311T)			266
312	3	Synonymous	CCT to CCC (P312P)			7
M2 Protein
3	3	Synonymous	CGA to CGC (R3R)			3
4	2	Nonsynonymous	AGG to AAG (R4K)	No	No	3
5	3	Synonymous	AAT to AAC (N5N)			2
5	2	Nonsynonymous	AAT to AGT (N5S)	No	No	1
6	3	Synonymous	CCT to CCC (P6P)			17
9	3	Synonymous	TTT to TTC (F9F)			304
9	2,3	Nonsynonymous	TTT to TAC (F9Y)	Yes	(non-polar,none-charge) to (polar,none-charge)	1
16	3	Synonymous	TTG to TTA (L16L)			5
18	3	Synonymous	GGT to GGC (G18G)			1
19	3	Synonymous	AAG to AAA (K19K)			283
20	3	Synonymous	AGG to AGA (R20R)			5
20	2	Nonsynonymous	AGG to AAG (R20K)	No	No	1
25	3	Synonymous	CAT to CAC (H25H)			34
29	3	Synonymous	GAA to GAG (E29E)			1
31	1	Nonsynonymous	CCA to TCA (P31S)	Yes	(non-polar,none-charge) to (polar,none-charge)	4
32	3	Synonymous	CCC to CCT (P32P)			39
33	3	Synonymous	CAT to CAC (H33H)			1
35	1	Synonymous	CTG to TTG (L35L)			6
35	3	Synonymous	CTG to CTA (L35L)			1
36	3	Synonymous	CTT to CTC (L36L)			5
36	3	Synonymous	CTT to CTA (L36L)			2
40	3	Synonymous	AAC to AAT (N40N)			7
44	3	Synonymous	AAC to AAT (N44N)			3
47	3	Synonymous	CTT to CTC (L47L)			2
52	2	Nonsynonymous	AAA to AGA (K52R)	No	No	6
53	3	Synonymous	AGC to AGT (S53S)			8
54	3	Synonymous	ATC to ATA (I54I)			473
56	3	Synonymous	ACC to ACT (T56T)			448
56	3	Synonymous	ACC to ACA (T56T)			18
56	1,3	Nonsynonymous	ACC to GCT (T56A)	Yes	(polar,none-charge) to (non-polar,none-charge)	1
57	3	Synonymous	TTA to TTG (L57L)			307
57	1,3	Synonymous	TTA to CTG (L57L)			1
58	3	Synonymous	TCA to TCT (S58S)			7
61	3	Synonymous	AGT to AGC (S61S)			1
63	3	Synonymous	GCT to GCA (A63A)			2
64	3	Synonymous	GCA to GCT (A64A)			1
64	3	Synonymous	GCA to GCG (A64A)			9
66	1	Synonymous	TTG to CTG (L66L)			2
68	3	Synonymous	AGA to AGG (R68R)			1
69	3	Synonymous	ACA to ACT (T69T)			142
70	3	Synonymous	GAA to GAG (E70E)			1
71	3	Synonymous	GAG to GAA (E71E)			6
72	2	Nonsynonymous	TAT to TTT (Y72F)	Yes	(polar,none-charge) to (non-polar,none-charge)	1
73	3	Synonymous	GCC to GCT (A73A)			9
74	3	Synonymous	CTC to CTT (L74L)			8
74	2,3	Nonsynonymous	CTC to CAT (L74H)	Yes	(non-polar,none-charge) to (polar,positive-charge)	1
75	3	Synonymous	GGT to GGC (G75G)			1
76	3	Synonymous	GTA to GTG (V76V)			1
77	3	Synonymous	GTT to GTA (V77V)			13
77	3	Synonymous	GTT to GTC (V77V)			1
78	3	Synonymous	GGA to GGT (G78G)			1
80	1	Synonymous	CTA to TTA (L80L)			23
80	3	Synonymous	CTA to CTG (L80L)			1
83	3	Synonymous	TAT to TAC (Y83Y)			34
84	1	Nonsynonymous	ATA to GTA (I84V)	No	No	1
85	2	Nonsynonymous	GGA to GAA (G85E)	Yes	(polar,none-charge) to (polar,negative-charge)	1
85	3	Synonymous	GGA to GGT (G85G)			2
86	3	Synonymous	TCT to TCA (S86S)			472
87	3	Nonsynonymous	ATA to ATG (I87M)	No	No	1
87	1	Nonsynonymous	ATA to CTA (I87L)	No	No	1
88	3	Synonymous	AAT to AAC (N88N)			6
89	3	Synonymous	AAT to AAC (N89N)			1
91	3	Synonymous	ACT to ACC (T91T)			1
91	3	Synonymous	ACT to ACA (T91T)			3
92	3	Synonymous	AAA to AAG (K92K)			2
94	3	Synonymous	TCA to TCG (S94S)			5
95	1	Nonsynonymous	GCA to TCA (A95S)	Yes	(non-polar,none-charge) to (polar,none-charge)	13
98	3	Synonymous	GCC to GCT (A98A)			62
102	3	Synonymous	CTC to CTT (L102L)			2
103	3	Synonymous	CTC to CTT (L103L)			263
104	1	Nonsynonymous	ACT to GCT (T104A)	Yes	(polar,none-charge) to (non-polar,none-charge)	1
104	3	Synonymous	ACT to ACC (T104T)			10
104	2	Nonsynonymous	ACT to ATT (T104I)	Yes	(polar,none-charge) to (non-polar,none-charge)	1
106	3	Synonymous	CTC to CTT (L106L)			2
107	3	Synonymous	AAC to AAT (N107N)			8
108	3	Synonymous	AGT to AGC (S108S)			290
109	3	Synonymous	GAT to GAC (D109D)			2
110	3	Synonymous	GAC to GAT (D110D)			8
111	3	Synonymous	ATC to ATA (I111I)			4
112	3	Synonymous	AAA to AAG (K112K)			7
113	3	Synonymous	AAA to AAG (K113K)			5
114	3	Synonymous	CTG to CTA (L114L)			463
114	1,3	Nonsynonymous	CTG to ATA (L114I)	No	No	1
114	1,3	Synonymous	CTG to TTA (L114L)			3
115	3	Synonymous	AGG to AGA (R115R)			136
115	2	Nonsynonymous	AGG to AAG (R115K)	No	No	1
116	3	Synonymous	GAC to GAT (D116D)			109
117	1	Nonsynonymous	AAT to CAT (N117H)	Yes	(polar,none-charge) to (polar,positive-charge)	7
L Protein
5	3	Synonymous	ATT to ATC (I5I)			1
6	2	Nonsynonymous	AAT to AGT (N6S)	No	No	209
6	2,3	Nonsynonymous	AAT to AGC (N6S)	No	No	105
8	3	Synonymous	AAT to AAC (N8N)			1
9	3	Synonymous	TCT to TCA (S9S)			10
11	3	Synonymous	AAT to AAC (N11N)			2
12	3	Synonymous	GTG to GTT (V12V)			472
12	1,3	Nonsynonymous	GTG to ATT (V12I)	No	No	1
14	3	Synonymous	CTA to CTC (L14L)			105
14	3	Synonymous	CTA to CTT (L14L)			1
15	3	Synonymous	ACC to ACT (T15T)			314
21	3	Synonymous	GGT to GGC (G21G)			2
22	3	Synonymous	GTT to GTA (V22V)			2
23	3	Synonymous	ATT to ATC (I23I)			6
25	3	Synonymous	TTC to TTT (F25F)			1
26	2,3	Nonsynonymous	TCA to TTT (S26F)	Yes	(polar,none-charge) to (non-polar,none-charge)	1
27	3	Synonymous	GAA to GAG (E27E)			7
28	3	Synonymous	TGT to TGC (C28C)			1
29	3	Synonymous	AAT to AAC (N29N)			303
29	1	Nonsynonymous	AAT to TAT (N29Y)	No	No	1
30	3	Synonymous	GCT to GCC (A30A)			49
31	1	Synonymous	TTA to CTA (L31L)			1
31	3	Synonymous	TTA to TTG (L31L)			2
32	3	Synonymous	GGA to GGC (G32G)			1
32	3	Synonymous	GGA to GGG (G32G)			1
33	3	Synonymous	AGT to AGC (S33S)			3
34	2	Nonsynonymous	TAC to TTC (Y34F)	Yes	(polar,none-charge) to (non-polar,none-charge)	1
36	1	Nonsynonymous	TTC to CTC (F36L)	No	No	3
37	1	Nonsynonymous	AAT to GAT (N37D)	Yes	(polar,none-charge) to (polar,negative-charge)	7
38	1	Nonsynonymous	GGT to AGT (G38S)	No	No	4
40	3	Synonymous	TAT to TAC (Y40Y)			2
41	3	Synonymous	CTC to CTT (L41L)			1
45	3	Synonymous	TAT to TAC (Y45Y)			150
46	NA	Deletion	ACC to --- (T46-)			1
46	3	Synonymous	ACC to ACT (T46T)			1
47	NA	Deletion	AAC to --- (N47-)			1
48	NA	Deletion	TTA to --- (L48-)			1
49	NA	Deletion	ATT to --- (I49-)			1
50	NA	Deletion	AGT to --- (S50-)			1
51	NA	Deletion	AGA to --- (R51-)			1
52	NA	Deletion	CAA to --- (Q52-)			1
52	3	Synonymous	CAA to CAG (Q52Q)			7
53	NA	Deletion	AAT to --- (N53-)			1
54	NA	Deletion	CCA to --- (P54-)			1
55	NA	Deletion	TTA to --- (L55-)			1
55	1	Synonymous	TTA to CTA (L55L)			27
56	NA	Deletion	ATA to --- (I56-)			1
57	NA	Deletion	GAA to --- (E57-)			1
57	3	Synonymous	GAA to GAG (E57E)			1
58	NA	Deletion	CAC to --- (H58-)			1
58	3	Synonymous	CAC to CAT (H58H)			29
59	2	Nonsynonymous	ATA to ACA (I59T)	Yes	(non-polar,none-charge) to (polar,none-charge)	1
59	NA	Deletion	ATA to --- (I59-)			1
59	3	Nonsynonymous	ATA to ATG (I59M)	No	No	3
59	1	Nonsynonymous	ATA to GTA (I59V)	No	No	18
60	NA	Deletion	AAT to --- (N60-)			1
60	3	Synonymous	AAT to AAC (N60N)			3
61	NA	Deletion	CTA to --- (L61-)			1
61	3	Synonymous	CTA to CTT (L61L)			3
62	NA	Deletion	AAG to --- (K62-)			1
62	3	Synonymous	AAG to AAA (K62K)			3
63	1	Nonsynonymous	AAA to CAA (K63Q)	Yes	(polar,positive-charge) to (polar,none-charge)	1
64	3	Synonymous	CTA to CTT (L64L)			1
64	1	Synonymous	CTA to TTA (L64L)			145
65	3	Synonymous	AAT to AAC (N65N)			1
66	1,2,3	Termination	ATA to TAG			1
66	1	Nonsynonymous	ATA to GTA (I66V)	No	No	3
67	1,2,3	Termination	ACA to TAG			1
68	3	Synonymous	CAG to CAA (Q68Q)			9
68	1,2,3	Nonsynonymous	CAG to ACA (Q68T)	No	No	1
69	1,2,3	Nonsynonymous	TCC to AAA (S69K)	Yes	(polar,none-charge) to (polar,positive-charge)	1
69	3	Synonymous	TCC to TCT (S69S)			137
69	3	Synonymous	TCC to TCG (S69S)			1
70	2,3	Nonsynonymous	TTA to TCC (L70S)	Yes	(non-polar,none-charge) to (polar,none-charge)	1
71	3	Synonymous	ATA to ATT (I71I)			1
72	1,2	Nonsynonymous	TCT to AAT (S72N)	No	No	1
72	3	Synonymous	TCT to TCC (S72S)			18
72	2	Nonsynonymous	TCT to TTT (S72F)	Yes	(polar,none-charge) to (non-polar,none-charge)	3
73	2,3	Nonsynonymous	AAG to AGA (K73R)	No	No	1
73	3	Synonymous	AAG to AAA (K73K)			2
73	2	Nonsynonymous	AAG to ACG (K73T)	Yes	(polar,positive-charge) to (polar,none-charge)	1
74	1,2,3	Nonsynonymous	TAT to ACA (Y74T)	No	No	1
74	2	Nonsynonymous	TAT to TGT (Y74C)	No	No	7
75	3	Synonymous	CAT to CAC (H75H)			1
76	3	Synonymous	AAA to AAG (K76K)			1
77	NA	Deletion	GGT to --- (G77-)			1
78	NA	Deletion	GAA to --- (E78-)			1
78	3	Synonymous	GAA to GAG (E78E)			1
79	NA	Deletion	ATA to --- (I79-)			1
80	NA	Deletion	AAA to --- (K80-)			1
80	2	Nonsynonymous	AAA to AGA (K80R)	No	No	3
81	NA	Deletion	ATA to --- (I81-)			1
81	1	Nonsynonymous	ATA to TTA (I81L)	No	No	6
82	1,2,3	Nonsynonymous	GAA to TCT (E82S)	Yes	(polar,negative-charge) to (polar,none-charge)	1
82	3	Synonymous	GAA to GAG (E82E)			1
83	1	Nonsynonymous	GAA to AAA (E83K)	Yes	(polar,negative-charge) to (polar,positive-charge)	1
83	3	Synonymous	GAA to GAG (E83E)			1
84	1,2,3	Nonsynonymous	CCT to GAA (P84E)	Yes	(non-polar,none-charge) to (polar,negative-charge)	1
84	3	Synonymous	CCT to CCC (P84P)			1
84	3	Synonymous	CCT to CCA (P84P)			4
84	3	Synonymous	CCT to CCG (P84P)			1
86	3	Synonymous	TAT to TAC (Y86Y)			313
86	1,3	Nonsynonymous	TAT to AAA (Y86K)	Yes	(polar,none-charge) to (polar,positive-charge)	1
87	2	Nonsynonymous	TTT to TAT (F87Y)	Yes	(non-polar,none-charge) to (polar,none-charge)	1
87	3	Synonymous	TTT to TTC (F87F)			5
88	3	Synonymous	CAG to CAA (Q88Q)			42
88	1,3	Nonsynonymous	CAG to AAC (Q88N)	No	No	1
89	1	Nonsynonymous	TCA to ACA (S89T)	No	No	1
90	1,3	Nonsynonymous	TTA to GTC (L90V)	No	No	1
90	1	Synonymous	TTA to CTA (L90L)			24
91	3	Synonymous	CTT to CTC (L91L)			19
92	2,3	Nonsynonymous	ATG to AAT (M92N)	Yes	(non-polar,none-charge) to (polar,none-charge)	1
93	2,3	Nonsynonymous	ACA to ATC (T93I)	Yes	(polar,none-charge) to (non-polar,none-charge)	1
93	3	Synonymous	ACA to ACT (T93T)			1
94	3	Termination	TAC to TAA			1
95	1,2,3	Nonsynonymous	AAG to GTA (K95V)	Yes	(polar,positive-charge) to (non-polar,none-charge)	1
95	3	Synonymous	AAG to AAA (K95K)			12
96	1,2,3	Synonymous	AGT to TCA (S96S)			1
96	2	Nonsynonymous	AGT to AAT (S96N)	No	No	1
96	3	Synonymous	AGT to AGC (S96S)			1
97	1,2,3	Termination	ATG to TAA			1
97	3	Nonsynonymous	ATG to ATA (M97I)	No	No	2
98	2,3	Nonsynonymous	ACC to AGG (T98R)	Yes	(polar,none-charge) to (polar,positive-charge)	1
98	3	Synonymous	ACC to ACT (T98T)			26
99	3	Synonymous	TCG to TCA (S99S)			4
99	2,3	Termination	TCG to TGA			1
99	3	Synonymous	TCG to TCT (S99S)			56
100	2	Nonsynonymous	TTA to TCA (L100S)	Yes	(non-polar,none-charge) to (polar,none-charge)	453
100	1,2,3	Nonsynonymous	TTA to AAT (L100N)	Yes	(non-polar,none-charge) to (polar,none-charge)	1
100	3	Synonymous	TTA to TTG (L100L)			1
100	2,3	Nonsynonymous	TTA to TCG (L100S)	Yes	(non-polar,none-charge) to (polar,none-charge)	1
101	1	Nonsynonymous	GAA to AAA (E101K)	Yes	(polar,negative-charge) to (polar,positive-charge)	1
102	1,3	Nonsynonymous	CAG to AAT (Q102N)	No	No	1
102	3	Synonymous	CAG to CAA (Q102Q)			21
103	2	Nonsynonymous	ATT to ACT (I103T)	Yes	(non-polar,none-charge) to (polar,none-charge)	282
103	NA	Deletion	ATT to --- (I103-)			1
104	NA	Deletion	ACT to --- (T104-)			1
104	1	Nonsynonymous	ACT to GCT (T104A)	Yes	(polar,none-charge) to (non-polar,none-charge)	34
104	3	Synonymous	ACT to ACC (T104T)			17
105	3	Synonymous	ACC to ACT (T105T)			320
105	NA	Deletion	ACC to --- (T105-)			1
105	2	Nonsynonymous	ACC to AAC (T105N)	No	No	2
106	NA	Deletion	ACT to --- (T106-)			1
107	NA	Deletion	AAT to --- (N107-)			1
107	3	Synonymous	AAT to AAC (N107N)			2
107	1	Nonsynonymous	AAT to GAT (N107D)	Yes	(polar,none-charge) to (polar,negative-charge)	1
108	NA	Deletion	TTA to --- (L108-)			1
109	NA	Deletion	CTT to --- (L109-)			1
109	3	Synonymous	CTT to CTC (L109L)			9
110	NA	Deletion	AAA to --- (K110-)			1
111	NA	Deletion	AAG to --- (K111-)			1
111	3	Synonymous	AAG to AAA (K111K)			4
112	NA	Deletion	ATA to --- (I112-)			1
113	NA	Deletion	ATA to --- (I113-)			1
114	3	Synonymous	AGA to AGG (R114R)			3
116	1,3	Nonsynonymous	GCT to ACC (A116T)	Yes	(non-polar,none-charge) to (polar,none-charge)	1
116	3	Synonymous	GCT to GCA (A116A)			102
117	1,2,3	Nonsynonymous	ATA to TAC (I117Y)	Yes	(non-polar,none-charge) to (polar,none-charge)	1
118	1,2	Nonsynonymous	GAA to TTA (E118L)	Yes	(polar,negative-charge) to (non-polar,none-charge)	1
118	3	Synonymous	GAA to GAG (E118E)			3
119	3	Synonymous	ATT to ATC (I119I)			313
119	1	Nonsynonymous	ATT to CTT (I119L)	No	No	1
119	3	Synonymous	ATT to ATA (I119I)			6
120	1,2,3	Synonymous	AGT to TCA (S120S)			1
120	3	Synonymous	AGT to AGC (S120S)			1
121	NA	Deletion	GAT to --- (D121-)			1
122	3	Synonymous	GTC to GTT (V122V)			6
122	3	Synonymous	GTC to GTA (V122V)			1
123	2,3	Nonsynonymous	AAA to ATT (K123I)	Yes	(polar,positive-charge) to (non-polar,none-charge)	1
124	1,2,3	Nonsynonymous	GTC to ACT (V124T)	Yes	(non-polar,none-charge) to (polar,none-charge)	1
124	3	Synonymous	GTC to GTT (V124V)			1
125	1	Nonsynonymous	TAT to CAT (Y125H)	Yes	(polar,none-charge) to (polar,positive-charge)	1
125	3	Synonymous	TAT to TAC (Y125Y)			1
126	2,3	Nonsynonymous	GCT to GAC (A126D)	Yes	(non-polar,none-charge) to (polar,negative-charge)	1
128	NA	Deletion	TTG to --- (L128-)			1
128	3	Synonymous	TTG to TTA (L128L)			5
129	NA	Deletion	AAT to --- (N129-)			1
130	NA	Deletion	AAA to --- (K130-)			1
131	NA	Deletion	CTG to --- (L131-)			1
131	3	Synonymous	CTG to CTA (L131L)			19
132	3	Synonymous	GGG to GGC (G132G)			16
132	NA	Deletion	GGG to --- (G132-)			1
132	3	Synonymous	GGG to GGA (G132G)			2
133	3	Synonymous	CTT to CTC (L133L)			308
133	NA	Deletion	CTT to --- (L133-)			1
134	NA	Deletion	AAA to --- (K134-)			1
134	3	Synonymous	AAA to AAG (K134K)			1
135	NA	Deletion	GAA to --- (E135-)			1
136	NA	Deletion	AAA to --- (K136-)			1
136	3	Synonymous	AAA to AAG (K136K)			8
137	NA	Deletion	GAC to --- (D137-)			1
137	3	Synonymous	GAC to GAT (D137D)			1
138	NA	Deletion	AAG to --- (K138-)			1
138	3	Synonymous	AAG to AAA (K138K)			1
139	NA	Deletion	ATT to --- (I139-)			1
139	1	Nonsynonymous	ATT to GTT (I139V)	No	No	1
139	2,3	Nonsynonymous	ATT to ACC (I139T)	Yes	(non-polar,none-charge) to (polar,none-charge)	1
140	NA	Deletion	AAA to --- (K140-)			1
141	3	Synonymous	TCC to TCT (S141S)			55
141	NA	Deletion	TCC to --- (S141-)			1
141	1	Nonsynonymous	TCC to ACC (S141T)	No	No	6
142	3	Synonymous	AAC to AAT (N142N)			305
142	NA	Deletion	AAC to --- (N142-)			1
142	1,3	Nonsynonymous	AAC to GAT (N142D)	Yes	(polar,none-charge) to (polar,negative-charge)	1
143	1	Nonsynonymous	AAT to GAT (N143D)	Yes	(polar,none-charge) to (polar,negative-charge)	105
143	NA	Deletion	AAT to --- (N143-)			1
143	2	Nonsynonymous	AAT to AGT (N143S)	No	No	1
144	NA	Deletion	GGA to --- (G144-)			1
144	2	Nonsynonymous	GGA to GAA (G144E)	Yes	(polar,none-charge) to (polar,negative-charge)	46
144	2	Nonsynonymous	GGA to GTA (G144V)	Yes	(polar,none-charge) to (non-polar,none-charge)	2
144	2,3	Nonsynonymous	GGA to GAG (G144E)	Yes	(polar,none-charge) to (polar,negative-charge)	1
145	3	Synonymous	CAA to CAG (Q145Q)			7
146	3	Nonsynonymous	GAT to GAG (D146E)	No	No	3
146	3	Nonsynonymous	GAT to GAA (D146E)	No	No	1
147	1,3	Nonsynonymous	GAA to TAT (E147Y)	Yes	(polar,negative-charge) to (polar,none-charge)	1
147	2	Nonsynonymous	GAA to GGA (E147G)	Yes	(polar,negative-charge) to (polar,none-charge)	1
147	3	Nonsynonymous	GAA to GAC (E147D)	No	No	1
148	1	Nonsynonymous	GAC to AAC (D148N)	Yes	(polar,negative-charge) to (polar,none-charge)	134
148	3	Synonymous	GAC to GAT (D148D)			1
149	NA	Deletion	AAC to --- (N149-)			1
149	3	Synonymous	AAC to AAT (N149N)			5
150	NA	Deletion	TCA to --- (S150-)			1
150	3	Synonymous	TCA to TCC (S150S)			1
151	3	Synonymous	GTT to GTC (V151V)			256
151	NA	Deletion	GTT to --- (V151-)			1
151	3	Synonymous	GTT to GTA (V151V)			1
152	NA	Deletion	ATT to --- (I152-)			1
153	3	Synonymous	ACA to ACT (T153T)			312
153	NA	Deletion	ACA to --- (T153-)			1
153	3	Synonymous	ACA to ACG (T153T)			6
153	3	Synonymous	ACA to ACC (T153T)			1
154	NA	Deletion	ACC to --- (T154-)			1
154	2	Nonsynonymous	ACC to AAC (T154N)	No	No	1
155	1,3	Nonsynonymous	ATA to CTC (I155L)	No	No	1
155	3	Nonsynonymous	ATA to ATG (I155M)	No	No	1
156	1	Nonsynonymous	ATC to GTC (I156V)	No	No	1
157	2	Nonsynonymous	AAA to AGA (K157R)	No	No	1
158	1,2,3	Nonsynonymous	GAT to ACA (D158T)	Yes	(polar,negative-charge) to (polar,none-charge)	1
159	3	Synonymous	GAT to GAC (D159D)			1
159	1	Nonsynonymous	GAT to AAT (D159N)	Yes	(polar,negative-charge) to (polar,none-charge)	1
160	NA	Insertion	--- to TAC (-160Y)			1
161	NA	Insertion	--- to TAC (-161Y)			1
162	1,2,3	Nonsynonymous	ATA to TAC (I162Y)	Yes	(non-polar,none-charge) to (polar,none-charge)	1
163	1,2,3	Termination	CTT to TAA			1
164	3	Nonsynonymous	TTA to TTT (L164F)	No	No	1
164	2	Nonsynonymous	TTA to TCA (L164S)	Yes	(non-polar,none-charge) to (polar,none-charge)	6
164	1	Synonymous	TTA to CTA (L164L)			26
165	1	Nonsynonymous	GCT to ACT (A165T)	Yes	(non-polar,none-charge) to (polar,none-charge)	1
165	3	Synonymous	GCT to GCA (A165A)			4
165	2	Nonsynonymous	GCT to GTT (A165V)	No	No	1
166	3	Synonymous	GTT to GTC (V166V)			311
166	1,2,3	Termination	GTT to TAA			1
166	1,3	Nonsynonymous	GTT to TTC (V166F)	No	No	1
167	3	Synonymous	AAG to AAA (K167K)			12
168	3	Synonymous	GAT to GAC (D168D)			6
168	3	Nonsynonymous	GAT to GAA (D168E)	No	No	2
169	2	Nonsynonymous	AAT to ACT (N169T)	No	No	9
170	1,3	Nonsynonymous	CAA to AAG (Q170K)	Yes	(polar,none-charge) to (polar,positive-charge)	1
171	1,2,3	Nonsynonymous	TCT to AAG (S171K)	Yes	(polar,none-charge) to (polar,positive-charge)	1
171	3	Synonymous	TCT to TCA (S171S)			1
172	1,2,3	Nonsynonymous	CAT to AGC (H172S)	Yes	(polar,positive-charge) to (polar,none-charge)	1
172	2	Nonsynonymous	CAT to CGT (H172R)	No	No	2
172	3	Nonsynonymous	CAT to CAA (H172Q)	Yes	(polar,positive-charge) to (polar,none-charge)	1
172	1	Nonsynonymous	CAT to AAT (H172N)	Yes	(polar,positive-charge) to (polar,none-charge)	7
173	1,2	Nonsynonymous	CTT to TAT (L173Y)	Yes	(non-polar,none-charge) to (polar,none-charge)	1
173	2	Nonsynonymous	CTT to CCT (L173P)	No	No	19
173	2	Nonsynonymous	CTT to CAT (L173H)	Yes	(non-polar,none-charge) to (polar,positive-charge)	1
174	2	Nonsynonymous	AAA to AGA (K174R)	No	No	1
174	3	Synonymous	AAA to AAG (K174K)			2
174	1	Nonsynonymous	AAA to GAA (K174E)	Yes	(polar,positive-charge) to (polar,negative-charge)	2
175	1,2,3	Nonsynonymous	GCA to AAT (A175N)	Yes	(non-polar,none-charge) to (polar,none-charge)	1
175	2	Nonsynonymous	GCA to GTA (A175V)	No	No	22
175	1	Nonsynonymous	GCA to ACA (A175T)	Yes	(non-polar,none-charge) to (polar,none-charge)	2
175	3	Synonymous	GCA to GCT (A175A)			1
176	2	Nonsynonymous	GTC to GAC (V176D)	Yes	(non-polar,none-charge) to (polar,negative-charge)	313
176	1,2,3	Nonsynonymous	GTC to CAG (V176Q)	Yes	(non-polar,none-charge) to (polar,none-charge)	1
176	2,3	Nonsynonymous	GTC to GAA (V176E)	Yes	(non-polar,none-charge) to (polar,negative-charge)	7
176	2,3	Nonsynonymous	GTC to GAT (V176D)	Yes	(non-polar,none-charge) to (polar,negative-charge)	3
176	2	Nonsynonymous	GTC to GGC (V176G)	Yes	(non-polar,none-charge) to (polar,none-charge)	149
177	1,2	Termination	AAA to TGA			1
177	2	Nonsynonymous	AAA to AGA (K177R)	No	No	17
178	1,2	Nonsynonymous	AAT to TGT (N178C)	No	No	1
178	3	Nonsynonymous	AAT to AAA (N178K)	Yes	(polar,none-charge) to (polar,positive-charge)	1
178	3	Synonymous	AAT to AAC (N178N)			3
178	1	Nonsynonymous	AAT to CAT (N178H)	Yes	(polar,none-charge) to (polar,positive-charge)	13
178	1	Nonsynonymous	AAT to TAT (N178Y)	No	No	4
179	3	Nonsynonymous	CAC to CAA (H179Q)	Yes	(polar,positive-charge) to (polar,none-charge)	305
179	1,3	Nonsynonymous	CAC to AAA (H179K)	No	No	3
180	3	Synonymous	TCT to TCC (S180S)			305
180	1,3	Nonsynonymous	TCT to CCC (S180P)	Yes	(polar,none-charge) to (non-polar,none-charge)	2
180	1,2	Synonymous	TCT to AGT (S180S)			1
180	2	Nonsynonymous	TCT to TTT (S180F)	Yes	(polar,none-charge) to (non-polar,none-charge)	1
180	1,3	Nonsynonymous	TCT to GCC (S180A)	Yes	(polar,none-charge) to (non-polar,none-charge)	1
180	1	Nonsynonymous	TCT to CCT (S180P)	Yes	(polar,none-charge) to (non-polar,none-charge)	3
181	NA	Insertion	--- to CTA (-181L)			1
182	NA	Insertion	--- to TGC (-182C)			1
183	NA	Insertion	--- to TAT (-183Y)			1
184	NA	Insertion	--- to ATT (-184I)			1
185	NA	Insertion	--- to GAA (-185E)			1
186	NA	Insertion	--- to TAA (-186*)			1
187	NA	Insertion	--- to ACT (-187T)			1
188	NA	Insertion	--- to GGG (-188G)			1
189	NA	Insertion	--- to GCT (-189A)			1
190	NA	Insertion	--- to CAA (-190Q)			1
191	1	Nonsynonymous	ACA to TCA (T191S)	No	No	101
191	2	Nonsynonymous	ACA to AGA (T191R)	Yes	(polar,none-charge) to (polar,positive-charge)	1
191	3	Synonymous	ACA to ACG (T191T)			18
191	1,2	Nonsynonymous	ACA to TTA (T191L)	Yes	(polar,none-charge) to (non-polar,none-charge)	4
191	2	Nonsynonymous	ACA to ATA (T191I)	Yes	(polar,none-charge) to (non-polar,none-charge)	4
193	2	Nonsynonymous	CAA to CGA (Q193R)	Yes	(polar,none-charge) to (polar,positive-charge)	3
193	1,2	Nonsynonymous	CAA to AGA (Q193R)	Yes	(polar,none-charge) to (polar,positive-charge)	1
194	1	Nonsynonymous	AAA to CAA (K194Q)	Yes	(polar,positive-charge) to (polar,none-charge)	1
195	3	Synonymous	GAT to GAC (D195D)			41
195	1	Nonsynonymous	GAT to AAT (D195N)	Yes	(polar,negative-charge) to (polar,none-charge)	1
195	2	Nonsynonymous	GAT to GGT (D195G)	Yes	(polar,negative-charge) to (polar,none-charge)	1
196	1,2	Termination	ACA to TAA			1
196	3	Synonymous	ACA to ACT (T196T)			142
196	2	Nonsynonymous	ACA to ATA (T196I)	Yes	(polar,none-charge) to (non-polar,none-charge)	6
197	3	Synonymous	ATC to ATT (I197I)			6
197	1	Nonsynonymous	ATC to GTC (I197V)	No	No	1
198	1	Nonsynonymous	AAA to CAA (K198Q)	Yes	(polar,positive-charge) to (polar,none-charge)	1
198	3	Synonymous	AAA to AAG (K198K)			2
199	NA	Deletion	ACA to --- (T199-)			1
200	NA	Deletion	ACA to --- (T200-)			1
201	3	Synonymous	CTC to CTT (L201L)			287
201	NA	Deletion	CTC to --- (L201-)			1
202	NA	Deletion	TTG to --- (L202-)			1
202	1	Synonymous	TTG to CTG (L202L)			5
202	3	Synonymous	TTG to TTA (L202L)			1
203	NA	Deletion	AAG to --- (K203-)			1
203	3	Synonymous	AAG to AAA (K203K)			145
204	NA	Deletion	AAA to --- (K204-)			1
204	3	Synonymous	AAA to AAG (K204K)			1
205	NA	Deletion	TTA to --- (L205-)			1
205	3	Synonymous	TTA to TTG (L205L)			5
206	NA	Deletion	ATG to --- (M206-)			1
206	3	Nonsynonymous	ATG to ATA (M206I)	No	No	6
207	NA	Deletion	TGT to --- (C207-)			1
207	2	Nonsynonymous	TGT to TAT (C207Y)	No	No	1
207	1	Nonsynonymous	TGT to CGT (C207R)	Yes	(polar,none-charge) to (polar,positive-charge)	1
208	3	Synonymous	TCA to TCG (S208S)			405
208	NA	Deletion	TCA to --- (S208-)			1
208	2,3	Nonsynonymous	TCA to TTG (S208L)	Yes	(polar,none-charge) to (non-polar,none-charge)	1
209	NA	Deletion	ATG to --- (M209-)			1
210	NA	Deletion	CAA to --- (Q210-)			1
210	3	Synonymous	CAA to CAG (Q210Q)			1
211	NA	Deletion	CAT to --- (H211-)			1
211	2	Nonsynonymous	CAT to CGT (H211R)	No	No	1
211	3	Synonymous	CAT to CAC (H211H)			1
212	NA	Deletion	CCT to --- (P212-)			1
212	3	Synonymous	CCT to CCA (P212P)			1
212	3	Synonymous	CCT to CCC (P212P)			1
213	NA	Deletion	CCA to --- (P213-)			1
213	3	Synonymous	CCA to CCG (P213P)			1
213	3	Synonymous	CCA to CCT (P213P)			3
214	2	Termination	TCA to TAA			1
214	3	Synonymous	TCA to TCT (S214S)			1
216	NA	Insertion	--- to ACA (-216T)			1
217	NA	Insertion	--- to AGA (-217R)			1
218	NA	Insertion	--- to TGA (-218*)			1
219	NA	Insertion	--- to AGA (-219R)			1
220	NA	Insertion	--- to CAA (-220Q)			1
221	1,3	Synonymous	TTA to CTC (L221L)			1
221	1	Synonymous	TTA to CTA (L221L)			1
221	3	Synonymous	TTA to TTG (L221L)			1
222	2,3	Nonsynonymous	ATA to AGT (I222S)	Yes	(non-polar,none-charge) to (polar,none-charge)	1
223	3	Synonymous	CAT to CAC (H223H)			15
224	2,3	Nonsynonymous	TGG to TAC (W224Y)	Yes	(non-polar,none-charge) to (polar,none-charge)	1
225	2,3	Nonsynonymous	TTT to TAC (F225Y)	Yes	(non-polar,none-charge) to (polar,none-charge)	1
225	3	Synonymous	TTT to TTC (F225F)			3
226	1	Nonsynonymous	AAT to CAT (N226H)	Yes	(polar,none-charge) to (polar,positive-charge)	1
226	3	Synonymous	AAT to AAC (N226N)			10
227	NA	Insertion	--- to AAT (-227N)			1
228	NA	Insertion	--- to CAA (-228Q)			1
229	NA	Insertion	--- to AGA (-229R)			1
230	2	Termination	TTA to TGA			1
231	3	Synonymous	TAC to TAT (Y231Y)			9
231	2	Nonsynonymous	TAC to TCC (Y231S)	No	No	2
232	3	Synonymous	ACA to ACT (T232T)			6
233	NA	Insertion	--- to TTT (-233F)			1
234	NA	Insertion	--- to AGC (-234S)			1
235	NA	Insertion	--- to TGT (-235C)			1
236	1	Nonsynonymous	AAA to CAA (K236Q)	Yes	(polar,positive-charge) to (polar,none-charge)	2
237	1,2	Nonsynonymous	TTA to GGA (L237G)	Yes	(non-polar,none-charge) to (polar,none-charge)	1
238	1,3	Termination	AAC to TAA			1
238	3	Synonymous	AAC to AAT (N238N)			1
239	2	Nonsynonymous	AAC to AGC (N239S)	No	No	310
239	1,2,3	Nonsynonymous	AAC to TCA (N239S)	No	No	1
240	3	Synonymous	ATA to ATC (I240I)			1
241	2	Nonsynonymous	TTA to TCA (L241S)	Yes	(non-polar,none-charge) to (polar,none-charge)	1
241	3	Synonymous	TTA to TTG (L241L)			1
242	1,3	Nonsynonymous	ACA to TCT (T242S)	No	No	1
243	3	Synonymous	CAG to CAA (Q243Q)			269
243	1,3	Termination	CAG to TAA			1
244	1,2,3	Nonsynonymous	TAT to AGC (Y244S)	No	No	1
244	2	Nonsynonymous	TAT to TGT (Y244C)	No	No	1
244	3	Synonymous	TAT to TAC (Y244Y)			1
245	1	Synonymous	CGA to AGA (R245R)			1
245	3	Synonymous	CGA to CGG (R245R)			4
246	3	Synonymous	TCA to TCT (S246S)			316
246	1,2	Nonsynonymous	TCA to CAA (S246Q)	No	No	1
247	2,3	Nonsynonymous	AGT to AAA (S247K)	Yes	(polar,none-charge) to (polar,positive-charge)	1
247	2	Nonsynonymous	AGT to AAT (S247N)	No	No	151
247	1	Nonsynonymous	AGT to GGT (S247G)	No	No	1
248	1,2,3	Nonsynonymous	GAG to TCA (E248S)	Yes	(polar,negative-charge) to (polar,none-charge)	1
248	3	Synonymous	GAG to GAA (E248E)			6
249	1,3	Nonsynonymous	GTA to ATC (V249I)	No	No	1
249	3	Synonymous	GTA to GTT (V249V)			1
250	NA	Deletion	AAA to --- (K250-)			1
251	NA	Deletion	AAC to --- (N251-)			1
251	3	Synonymous	AAC to AAT (N251N)			1
252	NA	Deletion	CAT to --- (H252-)			1
253	NA	Deletion	GGT to --- (G253-)			1
253	3	Synonymous	GGT to GGG (G253G)			5
254	NA	Deletion	TTT to --- (F254-)			1
255	NA	Deletion	ATA to --- (I255-)			1
255	2	Nonsynonymous	ATA to ACA (I255T)	Yes	(non-polar,none-charge) to (polar,none-charge)	5
256	NA	Deletion	TTG to --- (L256-)			1
256	1	Synonymous	TTG to CTG (L256L)			1
257	NA	Deletion	ATA to --- (I257-)			1
257	3	Synonymous	ATA to ATT (I257I)			2
258	3	Synonymous	GAC to GAT (D258D)			470
258	NA	Deletion	GAC to --- (D258-)			1
259	NA	Deletion	AAT to --- (N259-)			1
260	NA	Deletion	CAT to --- (H260-)			1
260	3	Synonymous	CAT to CAC (H260H)			1
260	3	Nonsynonymous	CAT to CAA (H260Q)	Yes	(polar,positive-charge) to (polar,none-charge)	97
261	NA	Deletion	ACT to --- (T261-)			1
261	3	Synonymous	ACT to ACC (T261T)			1
261	3	Synonymous	ACT to ACA (T261T)			4
262	3	Synonymous	CTC to CTT (L262L)			317
262	NA	Deletion	CTC to --- (L262-)			1
262	1	Nonsynonymous	CTC to ATC (L262I)	No	No	1
263	2	Nonsynonymous	AAT to AGT (N263S)	No	No	284
263	NA	Deletion	AAT to --- (N263-)			1
263	2	Nonsynonymous	AAT to ATT (N263I)	Yes	(polar,none-charge) to (non-polar,none-charge)	1
263	1,2	Nonsynonymous	AAT to GGT (N263G)	No	No	1
263	3	Synonymous	AAT to AAC (N263N)			1
264	NA	Deletion	GGA to --- (G264-)			1
264	3	Synonymous	GGA to GGG (G264G)			1
265	NA	Deletion	TTC to --- (F265-)			1
265	3	Synonymous	TTC to TTT (F265F)			7
266	NA	Deletion	CAA to --- (Q266-)			1
267	NA	Deletion	TTT to --- (F267-)			1
267	3	Synonymous	TTT to TTC (F267F)			16
268	NA	Deletion	ATT to --- (I268-)			1
269	NA	Deletion	TTG to --- (L269-)			1
269	3	Synonymous	TTG to TTA (L269L)			6
270	NA	Deletion	AAT to --- (N270-)			1
270	3	Synonymous	AAT to AAC (N270N)			5
271	NA	Deletion	CAA to --- (Q271-)			1
272	NA	Deletion	TAT to --- (Y272-)			1
273	NA	Deletion	GGT to --- (G273-)			1
273	3	Synonymous	GGT to GGA (G273G)			2
274	NA	Deletion	TGT to --- (C274-)			1
[truncated: 2,050 more rows]
