# Supplementary material for: Microevolution and phylogenomic study of Respiratory Syncytial Virus type A
Source: PLoS One. 2025 Feb 25;20(2):e0319437. doi: 10.1371/journal.pone.0319437 (PMC11856557; doi:10.1371/journal.pone.0319437)
Supplement: S2 Table — (XLSX) [file pone.0319437.s002.xlsx]

## Sheet: Table S2
				NS1
Codon	Partition	S	N	dS	dN	Selection_detected	p_value	dN/dS
4	1	0	28	0	13.043	Pos.	0	0
6	1	21.667	65.333	16.139	43.399	Pos.	0	2.68908
7	1	0	69	0	31.751	Pos.	0	0
13	1	5	0	3.079	0	Neg.	0.062	0
14	1	0	34	0	20.721	Pos.	0	0
29	1	2	0	2.288	0	Neg.	0.092	0
30	1	0	57	0	27.879	Pos.	0	0
32	1	3	0	3.438	0	Neg.	0.025	0
40	1	18	85	19.684	41.608	Pos.	0.001	2.1137980085348502
42	1	14	70	15.015	34.414	Pos.	0.002	2.291974691974692
43	1	3	0	3.498	0	Neg.	0.029	0
57	1	3	0	3	0	Neg.	0.037	0
60	1	2	0	2.158	0	Neg.	0.095	0
63	1	0	70	0	32.108	Pos.	0	0
64	1	0	70	0	31.9	Pos.	0	0
67	1	15	70	16.087	34.692	Pos.	0.003	2.156523901286753
69	1	0	28	0	12.771	Pos.	0	0
70	1	1	29	1.309	13.23	Pos.	0.001	10.106951871657754
72	1	0	74	0	35.637	Pos.	0	0
73	1	4	0	4	0	Neg.	0.012	0
76	1	2	0	2.49	0	Neg.	0.072	0
78	1	0	29	0	14.28	Pos.	0	0
89	1	0	37	0	14.668	Pos.	0.003	0
91	1	0	28	0	12.665	Pos.	0.001	0
97	1	3	0	3.455	0	Neg.	0.024	0
101	1	14.5	67.5	15.612	33.427	Pos.	0.004	2.1411094030233153
102	1	0	29	0	13.239	Pos.	0	0
103	1	4	2	4.011	0.999	Neg.	0.099	0.24906507105459985
106	1	2	0	2.532	0	Neg.	0.069	0
107	1	2	0	2.294	0	Neg.	0.084	0
113	1	2	0	2.287	0	Neg.	0.085	0
118	1	1	70	1.287	32.267	Pos.	0	25.071484071484075
124	1	2	0	2.484	0	Neg.	0.072	0
131	1	2	0	2.93	0	Neg.	0.055	0
137	1	5	1	5.003	0.5	Neg.	0.018	0.09994
				NS2
2	1	0	74	0	34.069	Pos.	0	0
3	1	1	25	1.095	12.159	Pos.	0.001	11.104109589041096
6	1	0	35	0	16.334	Pos.	0	0
7	1	3	70	3.565	32.892	Pos.	0	9.226367461430575
9	1	0	46	0	22.246	Pos.	0	0
11	1	0	34	0	20.42	Pos.	0	0
12	1	0	35	0	17.01	Pos.	0	0
13	1	26.667	71.333	18.507	47.883	Pos.	0	2.5872912951856053
14	1	16.5	49.5	74.754	18.055	Neg.	0	0.24152553709500493
16	1	1.5	24.5	1.613	11.999	Pos.	0.003	7.438933663980162
17	1	2	72	2.526	33.155	Pos.	0	13.125494853523358
22	1	3	0	3	0	Neg.	0.043	0
24	1	2	0	2.158	0	Neg.	0.098	0
28	1	0	16	0	7.84	Pos.	0.002	0
32	1	0	31	0	15.093	Pos.	0	0
33	1	6	0	7.022	0	Neg.	0.001	0
39	1	2	0	2.289	0	Neg.	0.085	0
47	1	2	0	2.358	0	Neg.	0.088	0
50	1	2	0	2.294	0	Neg.	0.092	0
61	1	3	0	3.498	0	Neg.	0.023	0
63	1	18	86	19.917	41.574	Pos.	0.002	2.0873625546015964
64	1	3	0	3.559	0	Neg.	0.022	0
67	1	16.5	49.5	75.528	18.034	Neg.	0	0.23877237580764746
73	1	3	0	3	0	Neg.	0.037	0
77	1	2	0	2.88	0	Neg.	0.059	0
78	1	3	42	3.593	20.549	Pos.	0	5.719176175897578
81	1	4	0	4.579	0	Neg.	0.009	0
83	1	0	21	0	9.298	Pos.	0.004	0
84	1	2	0	2.372	0	Neg.	0.088	0
86	1	1	34	1.097	16.563	Pos.	0	15.09845031905196
96	1	5	0	5.75	0	Neg.	0.002	0
100	1	0	66	0	30.729	Pos.	0	0
102	1	6.5	60.5	7.96	28.013	Pos.	0	3.5192211055276386
103	1	1	16	0.71	10.877	Pos.	0	15.319718309859157
110	1	3	0	3	0	Neg.	0.037	0
111	1	3	0	3	0	Neg.	0.037	0
112	1	6	1	6.695	0.506	Neg.	0.005	0.0755788
113	1	2	0	2.366	0	Neg.	0.079	0
114	1	4	0	4	0	Neg.	0.012	0
115	1	17.5	82.5	19.053	40.531	Pos.	0.002	2.1272765443762136
116	1	0	21	0	8.149	Pos.	0.05	0
119	1	27	0	31.003	0	Neg.	0	0
				N
3	1	12	60	12.198	29.975	Pos.	0.002	2.4573700606656828
4	1	0	78	0	37.092	Pos.	0	0
9	1	4	0	4.98	0	Neg.	0.005	0
15	1	1	98	1.323	44.718	Pos.	0	33.80045351473923
16	1	0	49	0	30.355	Pos.	0	0
23	1	2	0	2.376	0	Neg.	0.088	0
31	1	3	0	3.492	0	Neg.	0.023	0
34	1	4	0	4.64	0	Neg.	0.007	0
36	1	4	0	4	0	Neg.	0.012	0
37	1	2	0	2.535	0	Neg.	0.069	0
43	1	2	0	2.238	0	Neg.	0.089	0
45	1	4	0	4.956	0	Neg.	0.005	0
46	1	51	0	62.047	0	Neg.	0	0
48	1	2	69	2.557	33.471	Pos.	0	13.089949159170903
57	1	4	0	4	0	Neg.	0.012	0
59	1	3	0	3.809	0	Neg.	0.018	0
67	1	20	60	220.285	20.799	Neg.	0	0.0944186
73	1	3	0	3.768	0	Neg.	0.023	0
86	1	8	0	8	0	Neg.	0	0
89	1	2	0	2.539	0	Neg.	0.069	0
90	1	3	0	3	0	Neg.	0.037	0
91	1	3	1	3.778	0.502	Neg.	0.073	0.1328745367919534
98	1	0.5	34.5	0.514	17.17	Pos.	0	33.404669260700395
101	1	17.5	76.5	17.925	39.327	Pos.	0.001	2.1939748953974894
103	1	2	0	2.237	0	Neg.	0.089	0
104	1	3	1	3.168	0.487	Neg.	0.096	0.15372474747474746
106	1	5	0	5	0	Neg.	0.004	0
112	1	0	39	0	17.62	Pos.	0	0
115	1	1	49	1.096	24.143	Pos.	0	22.028284671532845
116	1	9.5	101.5	7.846	63.164	Pos.	0	8.050471577874076
117	1	0	109	0	53.485	Pos.	0	0
118	1	1	48	1.133	22.804	Pos.	0	20.127096204766108
120	1	0	49	0	24.143	Pos.	0	0
122	1	1	25	1.482	11.273	Pos.	0.009	7.606612685560054
125	1	3	0	3.044	0	Neg.	0.035	0
126	1	0	35	0	16.621	Pos.	0	0
129	1	0	32	0	12.166	Pos.	0.018	0
132	1	2	0	2.516	0	Neg.	0.081	0
134	1	17.5	87.5	17.938	43.571	Pos.	0	2.428977589474858
144	1	2	0	2.291	0	Neg.	0.091	0
147	1	1	68	1.037	34.066	Pos.	0	32.85053037608486
155	1	2	0	2.544	0	Neg.	0.069	0
163	1	1	35	2.749	13.389	Pos.	0.055	4.870498363041105
164	1	3	0	3	0	Neg.	0.037	0
174	1	3	0	3	0	Neg.	0.039	0
177	1	1	70	1.025	35.457	Pos.	0	34.59219512195122
180	1	1	46	1.061	22.781	Pos.	0	21.47125353440151
181	1	3	0	3	0	Neg.	0.037	0
182	1	4	0	4	0	Neg.	0.012	0
185	1	2	0	2.537	0	Neg.	0.08	0
187	1	3	0	3.75	0	Neg.	0.019	0
189	1	4	0	4	0	Neg.	0.012	0
190	1	5	0	2.675	0	Neg.	0.096	0
197	1	3	0	3.798	0	Neg.	0.023	0
203	1	2	0	2.286	0	Neg.	0.099	0
204	1	2	0	2.524	0	Neg.	0.07	0
205	1	0	24	0	9.099	Pos.	0.051	0
206	1	4	0	4	0	Neg.	0.012	0
207	1	2	0	2.241	0	Neg.	0.089	0
214	1	1	31	1.48	13.995	Pos.	0.002	9.45608
216	1	1	66	1.284	32.46	Pos.	0	25.2804
232	1	6.5	2.5	6.506	1.25	Neg.	0.025	0.19213034122348602
242	1	2	0	2.118	0	Neg.	0.099	0
247	1	4	0	5.076	0	Neg.	0.005	0
250	1	3	0	3	0	Neg.	0.037	0
261	1	4	0	4	0	Neg.	0.013	0
270	1	2	0	2.118	0	Neg.	0.099	0
272	1	4	0	2.554	0	Neg.	0.093	0
274	1	8	0	9.081	0	Neg.	0	0
286	1	3	0	3.524	0	Neg.	0.025	0
287	1	4	0	4	0	Neg.	0.012	0
288	1	2	0	2.537	0	Neg.	0.08	0
289	1	2	0	2.566	0	Neg.	0.072	0
290	1	2	0	2.508	0	Neg.	0.081	0
306	1	2	0	2.238	0	Neg.	0.089	0
308	1	2	0	2.961	0	Neg.	0.059	0
312	1	4	0	2.723	0	Neg.	0.077	0
317	1	3	0	3.809	0	Neg.	0.018	0
318	1	5	0	5	0	Neg.	0.004	0
321	1	3	0	3	0	Neg.	0.037	0
325	1	5	0	3.18	0	Neg.	0.054	0
328	1	20	102	21.39	50.26	Pos.	0	2.3496961196820942
330	1	5	0	5	0	Neg.	0.004	0
334	1	17	51	197.517	17.645	Neg.	0	0.0893341
337	1	2	0	2.237	0	Neg.	0.095	0
338	1	0	34	0	16.892	Pos.	0	0
348	1	2	0	2.541	0	Neg.	0.069	0
350	1	2	46	2.041	22.903	Pos.	0	11.221460068593826
351	1	2	0	2.714	0	Neg.	0.07	0
361	1	3	0	3	0	Neg.	0.037	0
365	1	2	0	2.24	0	Neg.	0.095	0
367	1	0	68	0	33.477	Pos.	0	0
369	1	2	0	2.36	0	Neg.	0.08	0
372	1	1	48	1.02	23.902	Pos.	0	23.433333333333334
377	1	26	130	28.4	63.77	Pos.	0	2.245422535211268
380	1	2	0	2.542	0	Neg.	0.069	0
386	1	3	0	3.808	0	Neg.	0.018	0
389	1	0	64	0	31.598	Pos.	0	0
				P
2	1	0	54	0	23.677	Pos.	0	0
10	1	1	44	1.072	22.075	Pos.	0	20.592350746268654
11	1	0	23	0	10.038	Pos.	0.004	0
12	1	1	44	1.327	19.855	Pos.	0	14.962321024868125
13	1	0	44	0	21.661	Pos.	0	0
14	1	1	22	1.285	10.059	Pos.	0.008	7.828015564202334
15	1	0	22	0	10.059	Pos.	0.001	0
16	1	2	22	2.541	10.881	Pos.	0.02	4.2821723730814645
17	1	3	0	3	0	Neg.	0.037	0
22	1	2	0	3.106	0	Neg.	0.048	0
26	1	3	0	3	0	Neg.	0.037	0
29	1	1	52	1.095	25.519	Pos.	0	23.305022831050227
31	1	30.5	144.5	33.226	71.332	Pos.	0	2.146872930837296
33	1	1	18	1.309	8.079	Pos.	0.028	6.17189
34	1	32.5	148.5	35.538	73.252	Pos.	0	2.061230232427261
38	1	2	0	2.592	0	Neg.	0.066	0
41	1	0	51	0	20.186	Pos.	0	0
47	1	5	0	6.473	0	Neg.	0.001	0
48	1	0	23	0	9.001	Pos.	0.032	0
50	1	2	44	2.173	21.469	Pos.	0	9.879889553612518
51	1	27	82	29.263	40.214	Pos.	0.089	1.3742268393534496
63	1	0.5	58.5	1.03	23.752	Pos.	0	23.06019417475728
65	1	7	52	7.448	25.815	Pos.	0	3.466031149301826
66	1	0	56	0	24.061	Pos.	0	0
69	1	1	54	1.097	26.483	Pos.	0	24.14129443938013
71	1	2	0	2.595	0	Neg.	0.066	0
73	1	0	103	0	49.515	Pos.	0	0
77	1	26	132	28.185	65.228	Pos.	0	2.3142806457335463
78	1	2	53	2.71	23.963	Pos.	0	8.842435424354244
81	1	3	0	3.725	0	Neg.	0.024	0
82	1	2	0	2.528	0	Neg.	0.08	0
85	1	3	0	3	0	Neg.	0.037	0
91	1	10	41	10.515	20.32	Pos.	0.036	1.9324774132192106
92	1	49.5	53.5	58.182	25.518	Neg.	0	0.438589
93	1	5	0	5	0	Neg.	0.004	0
95	1	3	0	3.89	0	Neg.	0.017	0
97	1	29	130	31.577	64.143	Pos.	0	2.0313202647496595
98	1	2	0	2.595	0	Neg.	0.066	0
115	1	1	23	1.574	10.042	Pos.	0.021	6.37992
118	1	2	0	2.591	0	Neg.	0.078	0
128	1	8	0	9.952	0	Neg.	0	0
129	1	2	0	2.591	0	Neg.	0.066	0
131	1	0	51	0	20.186	Pos.	0	0
133	1	0	27	0	13.311	Pos.	0	0
135	1	4	0	2.835	0	Neg.	0.067	0
145	1	0	23	0	9.001	Pos.	0.032	0
148	1	1	3	53.601	1.008	Neg.	0.025	0.018805619298147423
153	1	3	0	3	0	Neg.	0.037	0
155	1	10	0	10	0	Neg.	0	0
159	1	5	0	5	0	Neg.	0.004	0
163	1	4	0	3.451	0	Neg.	0.023	0
165	1	3	0	3	0	Neg.	0.037	0
171	1	28.5	137.5	31.599	66.655	Pos.	0	2.109402196272034
176	1	0	13	0	5.652	Pos.	0.042	0
177	1	11.5	34.5	92.83	12.14	Neg.	0	0.13077668857050523
184	1	2	0	3.136	0	Neg.	0.047	0
189	1	0	51	0	23.041	Pos.	0	0
194	1	3	0	3	0	Neg.	0.037	0
197	1	2	0	2.486	0	Neg.	0.082	0
201	1	2	0	2.629	0	Neg.	0.066	0
206	1	28.5	85.5	152.177	30.952	Neg.	0	0.20339473113545414
207	1	0	52	0	25.535	Pos.	0	0
209	1	2	110	2.621	50.143	Pos.	0	19.131247615413965
216	1	3	0	2.914	0	Neg.	0.04	0
221	1	54.833	58.167	66.5	27.891	Neg.	0	0.41941353383458646
225	1	0	51	0	23.342	Pos.	0	0
228	1	3	0	4.705	0	Neg.	0.01	0
230	1	0	28	0	12.636	Pos.	0	0
231	1	4	0	5.175	0	Neg.	0.004	0
240	1	2	0	2.592	0	Neg.	0.066	0
				M
6	1	5	0	6.037	0	Neg.	0.002	0
9	1	0	58	0	26.983	Pos.	0	0
10	1	3	0	3.98	0	Neg.	0.017	0
13	1	0	29	0	14.256	Pos.	0	0
22	1	11	50	11.733	24.569	Pos.	0.013	2.094008352510014
23	1	3	46	1.883	34.064	Pos.	0	18.09028146574615
26	1	3	0	3.583	0	Neg.	0.022	0
27	1	0	54	0	24.66	Pos.	0	0
28	1	2	0	2.436	0	Neg.	0.075	0
40	1	0	21	0	12.53	Pos.	0.002	0
43	1	13.5	42.5	73.593	15.325	Neg.	0	0.20823991412226706
47	1	1	47	0.711	31.32	Pos.	0	44.050632911392405
56	1	2	0	2.43	0	Neg.	0.075	0
65	1	18	80	19.901	39.303	Pos.	0.004	1.9749258831214511
66	1	4	2	4.988	1.015	Neg.	0.062	0.20348837209302323
68	1	3	0	3	0	Neg.	0.037	0
71	1	2	0	2.562	0	Neg.	0.079	0
75	1	2	0	2.388	0	Neg.	0.078	0
88	1	5	0	6.105	0	Neg.	0.002	0
92	1	3	0	3	0	Neg.	0.037	0
101	1	2	0	2.454	0	Neg.	0.087	0
105	1	2	0	2.454	0	Neg.	0.074	0
113	1	2	0	2.363	0	Neg.	0.093	0
115	1	4	0	4.817	0	Neg.	0.007	0
119	1	2	87	2.498	42.169	Pos.	0	16.881104883907124
135	1	2	0	3.295	0	Neg.	0.048	0
136	1	0	19	0	9.314	Pos.	0.001	0
138	1	1	22	1.273	10.151	Pos.	0.008	7.974076983503536
139	1	5	0	5	0	Neg.	0.004	0
143	1	4	0	4.157	0	Neg.	0.011	0
147	1	0	54	0	26.158	Pos.	0	0
148	1	0	18	0	7.787	Pos.	0.017	0
149	1	4.5	49.5	5.77	22.7	Pos.	0.001	3.934142114384749
150	1	0	29	0	12.536	Pos.	0.001	0
154	1	0	9	0	4.448	Pos.	0.031	0
158	1	11	55	11.777	26.999	Pos.	0.005	2.2925193173134075
159	1	0	23	0	9.158	Pos.	0.023	0
168	1	6	4	7.198	1.848	Neg.	0.033	0.2567379827729925
169	1	15	72	16.279	35.212	Pos.	0.003	2.1630321272805455
170	1	0	22	0	10.841	Pos.	0.001	0
171	1	2	0	2.453	0	Neg.	0.074	0
175	1	1	19	1.246	8.774	Pos.	0.015	7.041733547351524
183	1	3	0	3	0	Neg.	0.037	0
188	1	5	0	5	0	Neg.	0.004	0
200	1	5	0	3.517	0	Neg.	0.032	0
213	1	2	0	2.388	0	Neg.	0.078	0
217	1	4	0	4.714	0	Neg.	0.009	0
228	1	3	0	3	0	Neg.	0.037	0
242	1	21	42	157.113	28.91	Neg.	0	0.18400768873358667
246	1	11.5	52.5	12.24	25.849	Pos.	0.011	2.111846405228758
249	1	2	22	2.52	10.075	Pos.	0.027	3.9980158730158726
250	1	1	62	1.113	30.244	Pos.	0	27.17340521114106
255	1	2	0	3.402	0	Neg.	0.04	0
				SH
7	1	5	0	5	0	Neg.	0.004	0
18	1	7.5	82.5	10.022	37.648	Pos.	0	3.756535621632409
20	1	3	60	2.381	37.308	Pos.	0	15.66904661906762
22	1	3	0	3.604	0	Neg.	0.021	0
24	1	2	0	3.31	0	Neg.	0.041	0
25	1	0	9	0	4.414	Pos.	0.034	0
42	1	2	24	2.656	10.957	Pos.	0.022	4.125376506024097
45	1	1	87	1.328	41.533	Pos.	0	31.274849397590362
46	1	0	31	0	13.358	Pos.	0.002	0
48	1	1	36	1.418	16.292	Pos.	0	11.489421720733429
49	1	0	45	0	21.195	Pos.	0	0
50	1	1.75	21.25	2.195	9.785	Pos.	0.026	4.457858769931663
51	1	2	49	2.71	22.579	Pos.	0	8.331734317343173
55	1	6	68	7.93	31.115	Pos.	0	3.9237074401008827
56	1	24	24	30.803	11.611	Neg.	0.001	0.376944
57	1	3	16	1.961	11.392	Pos.	0.001	5.809280979092299
59	1	2	0	2.533	0	Neg.	0.081	0
62	1	13	60	14.786	28.882	Pos.	0.015	1.953334235087245
				G
5	1	22	0	25.965	0	Neg.	0	0
8	1	15	71	16.046	35.059	Pos.	0.002	2.1849058955502927
10	1	12.5	63.5	13.27	31.151	Pos.	0.002	2.3474755086661645
11	1	14	5	15.855	2.566	Neg.	0	0.1618416903185115
13	1	0	48	0	35.834	Pos.	0	0
14	1	1	25	1.652	10.788	Pos.	0.019	6.530266343825667
18	1	2	0	2.477	0	Neg.	0.072	0
23	1	5	0	2.832	0	Neg.	0.072	0
24	1	5	0	3.546	0	Neg.	0.029	0
26	1	0	30	0	12.008	Pos.	0.006	0
31	1	2	0	2.46	0	Neg.	0.084	0
32	1	6	0	6.727	0	Neg.	0.001	0
35	1	10	50	10.436	24.745	Pos.	0.005	2.371119202759678
37	1	3	0	3	0	Neg.	0.037	0
39	1	1	49	1.065	24.022	Pos.	0	22.555868544600937
40	1	0	22	0	12.712	Pos.	0.002	0
44	1	4	0	4	0	Neg.	0.012	0
52	1	3	0	3	0	Neg.	0.037	0
57	1	0	74	0	35.85	Pos.	0	0
60	1	0	31	0	12.354	Pos.	0.005	0
61	1	7.75	85.25	9.932	38.806	Pos.	0	3.907168747482883
65	1	0	50	0	24.562	Pos.	0	0
66	1	4	0	4.948	0	Neg.	0.005	0
67	1	0	85	0	38.866	Pos.	0	0
71	1	0	20	0	14.782	Pos.	0	0
74	1	2	15	2.071	7.417	Pos.	0.053	3.5813616610333168
76	1	0	33	0	13.191	Pos.	0.003	0
79	1	1	59	1.074	28.852	Pos.	0	26.86405959031657
80	1	7	5	7.032	2.494	Neg.	0.065	0.35466439135381117
81	1	0	45	0	20.46	Pos.	0	0
86	1	1	28	1.066	13.734	Pos.	0	12.883677298311444
88	1	1.5	49.5	1.596	24.442	Pos.	0	15.31453634085213
89	1	0	15	0	7.391	Pos.	0.003	0
90	1	2	57	2.589	27.796	Pos.	0	10.736191579760526
91	1	16	56	14.978	29.313	Pos.	0.009	1.9570703698758178
94	1	0	18	0	8.34	Pos.	0.003	0
97	1	20.5	105.5	21.841	52.024	Pos.	0	2.381942218762877
100	1	0	56	0	25.597	Pos.	0	0
101	1	11	130	14.139	59.532	Pos.	0	4.210481646509654
102	1	16.75	77.25	18.244	37.524	Pos.	0.003	2.0567857925893445
104	1	24	60	15.476	42.445	Pos.	0	2.742633755492375
106	1	2	76	2.536	35.789	Pos.	0	14.112381703470032
109	1	0	32	0	17.26	Pos.	0	0
111	1	21.5	80.5	23.564	39.186	Pos.	0.02	1.6629604481412323
113	1	8.5	33.5	8.832	16.543	Pos.	0.066	1.87308
114	1	0	47	0	19.017	Pos.	0	0
115	1	2	108	1.405	71.459	Pos.	0	50.86049822064057
116	1	26	118	29.045	56.967	Pos.	0.001	1.9613358581511446
117	1	2	71	2.107	37.598	Pos.	0	17.844328429046033
118	1	0	39	0	19.04	Pos.	0	0
119	1	0	7	0	3.464	Pos.	0.065	0
120	1	0	86	0	42.377	Pos.	0	0
121	1	0	47	0	21.963	Pos.	0	0
122	1	18.25	85.75	19.491	41.965	Pos.	0.001	2.153044995125956
124	1	0	17	0	9.196	Pos.	0.001	0
126	1	11.833	37.167	10.804	19.802	Pos.	0.043	1.8328396890040726
127	1	1	23	1.809	13.346	Pos.	0.011	7.377556661138751
128	1	15.25	64.75	15.994	31.944	Pos.	0.008	1.9972489683631363
129	1	0	32	0	15.664	Pos.	0	0
130	1	0	31	0	15.124	Pos.	0	0
131	1	11	54	11.742	26.37	Pos.	0.006	2.245784363822177
132	1	0	6	0	3.137	Pos.	0.094	0
137	1	0	15	0	7.399	Pos.	0.003	0
138	1	2	34	2.157	16.608	Pos.	0	7.699582753824757
144	1	1	64	1.295	29.114	Pos.	0	22.481853281853283
145	1	4	1	6.104	0.46	Neg.	0.012	0.0753604
146	1	20	78	21.179	38.439	Pos.	0.009	1.8149582133245197
151	1	18.5	87.5	19.806	43.514	Pos.	0.001	2.1970110067656266
152	1	0	25	0	14.482	Pos.	0.001	0
153	1	4	27	5.047	12.367	Pos.	0.057	2.4503665543887463
155	1	0	91	0	44.603	Pos.	0	0
156	1	1	26	1.456	14.26	Pos.	0.002	9.793956043956044
157	1	2	36	2.599	16.341	Pos.	0.001	6.287418237783763
160	1	6	5	7.305	2.296	Neg.	0.052	0.31430527036276523
161	1	0	9	0	4.177	Pos.	0.053	0
163	1	7.75	85.25	9.462	39.497	Pos.	0	4.17428
169	1	4	0	4.786	0	Neg.	0.006	0
172	1	5	0	5	0	Neg.	0.004	0
181	1	3	0	3	0	Neg.	0.037	0
183	1	20	40	201.986	30.845	Neg.	0	0.15270860356658383
184	1	18.5	57.5	19.467	28.281	Pos.	0.1	1.452766219756511
186	1	4	0	4.943	0	Neg.	0.007	0
189	1	0	22	0	8.759	Pos.	0.024	0
190	1	1	70	1.081	34.472	Pos.	0	31.888991674375582
195	1	1	54	1.077	27.075	Pos.	0	25.139275766016713
201	1	20	1	23.406	0.506	Neg.	0	0.0216184
203	1	3	0	3	0	Neg.	0.037	0
206	1	0	40	0	19.992	Pos.	0	0
209	1	20	3	22.653	1.538	Neg.	0	0.0678939
210	1	0	44	0	21.418	Pos.	0	0
214	1	1	52	1.227	24.018	Pos.	0	19.574572127139362
215	1	19	101	20.772	49.424	Pos.	0	2.379356826497208
217	1	15	76	15.931	37.457	Pos.	0.001	2.3512020588789153
222	1	2	59	2.134	29.35	Pos.	0	13.753514526710404
223	1	17	4	19.544	2.039	Neg.	0	0.1043286942284077
224	1	1	47	1.685	20.215	Pos.	0	11.997032640949554
225	1	0	96	0	46.179	Pos.	0	0
226	1	14.5	66.5	15.474	32.692	Pos.	0.005	2.112705182887424
230	1	24.5	108.5	26.479	53.244	Pos.	0.001	2.010801012122814
231	1	0	20	0	9.843	Pos.	0	0
232	1	2	29	2.573	13.483	Pos.	0.005	5.240186552662262
233	1	19	8	22.016	4.044	Neg.	0	0.18368459302325582
234	1	2	33	2.071	16.48	Pos.	0	7.957508450024142
241	1	1	10	0.991	5.027	Pos.	0.072	5.072653884964683
242	1	0	51	0	23.038	Pos.	0	0
244	1	0	36	0	17.28	Pos.	0	0
246	1	0	26	0	12.768	Pos.	0	0
247	1	36.833	97.167	25.664	64.875	Pos.	0	2.5278600374064837
248	1	14	69	14.754	34.036	Pos.	0.002	2.306899823776603
250	1	14	78	15.62	37.609	Pos.	0.001	2.4077464788732397
251	1	2	19	2.535	8.664	Pos.	0.056	3.4177514792899406
254	1	0	20	0	10.1	Pos.	0	0
256	1	0	20	0	10.276	Pos.	0	0
258	1	3.5	52.5	4.497	24.566	Pos.	0	5.462752946408717
259	1	2	16	2.102	7.881	Pos.	0.043	3.7492863939105616
262	1	25.5	22.5	33.096	10.527	Neg.	0	0.3180746918056563
263	1	1	20	1.817	8.461	Pos.	0.073	4.656576774903687
267	1	1	43	1.051	23.057	Pos.	0	21.93815413891532
268	1	3	0	3	0	Neg.	0.037	0
270	1	14.75	67.25	15.496	33.137	Pos.	0.004	2.138422818791946
271	1	1	28	1.817	11.801	Pos.	0.018	6.494771601541002
273	1	1	73	1.263	34.597	Pos.	0	27.392715756136187
274	1	0	89	0	46.792	Pos.	0	0
275	1	0	65	0	29.602	Pos.	0	0
276	1	5.5	51.5	5.782	25.529	Pos.	0	4.415254237288136
277	1	3.5	46.5	3.73	24.328	Pos.	0	6.522252010723861
280	1	5.5	86.5	6.791	41.785	Pos.	0	6.152996613164482
281	1	0	7	0	3.453	Pos.	0.065	0
282	1	1	17	1.056	8.356	Pos.	0.01	7.912878787878787
283	1	13.75	60.25	14.563	29.618	Pos.	0.009	2.03378
284	1	26	30	29.901	14.613	Neg.	0.006	0.48871275208187015
285	1	0	89	0	42.941	Pos.	0	0
286	1	1	91	0.767	55.792	Pos.	0	72.74054758800521
287	1	0	50	0	26.622	Pos.	0	0
289	1	10	41	10.419	20.269	Pos.	0.034	1.9453882330357997
290	1	1.5	108.5	1.272	61.972	Pos.	0	48.72012578616352
291	1	9	35	9.311	17.328	Pos.	0.059	1.8610245945655675
292	1	2	44	2.123	22.691	Pos.	0	10.688177107866226
294	1	1	15	1.276	6.816	Pos.	0.051	5.3416927899686515
295	1	0	56	0	26.561	Pos.	0	0
296	1	0	52	0	25.424	Pos.	0	0
				F
2	1	35	38	41.987	18.423	Neg.	0	0.4387786695882058
4	1	0	21	0	10.662	Pos.	0	0
6	1	25.25	125.75	26.724	62.336	Pos.	0	2.332584942373896
8	1	1	38	1.066	18.727	Pos.	0	17.567542213883677
10	1	7	33	7.281	16.344	Pos.	0.029	2.2447466007416566
13	1	1	36	1.043	17.837	Pos.	0	17.10162991371045
15	1	27	135	28.197	67.448	Pos.	0	2.392027520658226
16	1	20.5	102.5	21.559	50.574	Pos.	0	2.345841643861032
17	1	0	102	0	50.182	Pos.	0	0
18	1	24.5	122.5	25.886	60.275	Pos.	0	2.328478714362976
21	1	2	0	2.536	0	Neg.	0.077	0
22	1	11	6	13.19	2.771	Neg.	0.002	0.21008339651250948
23	1	14.5	76.5	15.1	37.857	Pos.	0	2.5070860927152316
25	1	1.5	67.5	1.926	30.794	Pos.	0	15.988577362409139
30	1	2	0	3.334	0	Neg.	0.043	0
32	1	15.75	129.25	20.337	58.712	Pos.	0	2.8869548114274477
33	1	0	19	0	9.435	Pos.	0.002	0
39	1	0	94	0	46.395	Pos.	0	0
41	1	2	0	2.375	0	Neg.	0.079	0
43	1	3	0	3	0	Neg.	0.037	0
49	1	0	41	0	20.259	Pos.	0	0
54	1	3	0	3	0	Neg.	0.037	0
65	1	15	0	17.711	0	Neg.	0	0
72	1	0	48	0	23.731	Pos.	0	0
73	1	10	94	12.512	43.21	Pos.	0	3.453484654731458
78	1	4	0	2.679	0	Neg.	0.08	0
84	1	1	24	1.291	10.856	Pos.	0.005	8.408985282726569
87	1	2	0	3.314	0	Neg.	0.047	0
88	1	0	13	0	5.885	Pos.	0.02	0
100	1	2	30	2.085	14.866	Pos.	0.001	7.129976019184652
101	1	1	62	1.064	31.193	Pos.	0	29.31672932330827
103	1	9.5	35.5	9.793	17.624	Pos.	0.069	1.7996528132339427
105	1	0	19	0	8.603	Pos.	0.003	0
107	1	16.5	71.5	17.123	35.416	Pos.	0.004	2.068329147929685
112	1	0	94	0	46.833	Pos.	0	0
114	1	8.75	99.25	11.258	45.092	Pos.	0	4.00533
117	1	0	71	0	35.035	Pos.	0	0
119	1	15.5	74.5	16.055	37.065	Pos.	0.001	2.308626596075989
127	1	1	76	1.07	37.241	Pos.	0	34.80467289719626
131	1	38	1	46.474	0.51	Neg.	0	0.010973877867194561
140	1	3	0	3.802	0	Neg.	0.018	0
141	1	16.667	46.333	11.434	33.702	Pos.	0	2.9475249256603115
143	1	3	0	3	0	Neg.	0.037	0
148	1	4	0	4.077	0	Neg.	0.011	0
153	1	6	0	6	0	Neg.	0.001	0
156	1	52	0	66.399	0	Neg.	0	0
158	1	9.833	17.167	5.658	13.858	Pos.	0.018	2.4492753623188404
165	1	0	50	0	23.146	Pos.	0	0
166	1	2	0	3.167	0	Neg.	0.052	0
169	1	0.5	17.5	0.636	7.957	Pos.	0.017	12.511006289308176
176	1	2	0	2.31	0	Neg.	0.097	0
179	1	25	125	26.45	61.487	Pos.	0	2.324650283553875
182	1	3	0	3	0	Neg.	0.04	0
185	1	4	0	4	0	Neg.	0.012	0
191	1	2	0	2.787	0	Neg.	0.067	0
194	1	3	0	3.591	0	Neg.	0.022	0
202	1	17	18	21.057	12.636	Neg.	0.09	0.6000854822624305
205	1	3	0	3	0	Neg.	0.037	0
212	1	3	0	3.568	0	Neg.	0.025	0
216	1	2	0	2.393	0	Neg.	0.078	0
222	1	2	0	2.432	0	Neg.	0.08	0
228	1	2	0	2.376	0	Neg.	0.079	0
235	1	3	0	3.3	0	Neg.	0.031	0
237	1	2	0	2.532	0	Neg.	0.069	0
240	1	0	36	0	16.308	Pos.	0	0
243	1	0	60	0	29.518	Pos.	0	0
256	1	2	0	2.708	0	Neg.	0.065	0
268	1	0	19	0	8.607	Pos.	0.003	0
286	1	2	0	2.375	0	Neg.	0.088	0
293	1	3	0	4.25	0	Neg.	0.016	0
294	1	50	50	60.422	24.245	Neg.	0	0.40126113005196784
300	1	2	94	2.146	46.031	Pos.	0	21.449673811742777
302	1	2	0	3.33	0	Neg.	0.077	0
312	1	27.5	124.5	29.095	61.724	Pos.	0	2.12146
316	1	6	0	3.339	0	Neg.	0.048	0
322	1	2	0	2.515	0	Neg.	0.078	0
326	1	1	10	1.026	4.975	Pos.	0.082	4.848927875243664
327	1	3	0	3.574	0	Neg.	0.028	0
333	1	2	0	2.419	0	Neg.	0.084	0
337	1	5	0	5	0	Neg.	0.004	0
338	1	3	0	3.565	0	Neg.	0.022	0
339	1	2	0	2.558	0	Neg.	0.079	0
342	1	2	0	2.375	0	Neg.	0.088	0
349	1	4	0	4	0	Neg.	0.012	0
352	1	2	0	2.375	0	Neg.	0.079	0
355	1	29	147	31.574	71.981	Pos.	0	2.279755495027554
358	1	2	0	2.511	0	Neg.	0.079	0
362	1	7	0	7	0	Neg.	0.001	0
364	1	3	0	2.634	0	Neg.	0.073	0
365	1	3	0	3	0	Neg.	0.037	0
371	1	0.5	36.5	0.614	16.901	Pos.	0	27.526058631921824
376	1	0	16	0	7.976	Pos.	0.002	0
378	1	4	0	5.134	0	Neg.	0.005	0
389	1	21.5	87.5	22.403	43.473	Pos.	0.003	1.9404990403071019
402	1	3	64	3.187	31.445	Pos.	0	9.866645748352683
404	1	2	0	2.375	0	Neg.	0.079	0
416	1	3	0	3.567	0	Neg.	0.025	0
426	1	2	0	2.535	0	Neg.	0.069	0
430	1	3	0	3	0	Neg.	0.038	0
437	1	6	0	7.142	0	Neg.	0	0
439	1	2	0	2.524	0	Neg.	0.078	0
448	1	3	0	3.728	0	Neg.	0.019	0
450	1	4	0	4	0	Neg.	0.012	0
460	1	2	0	2.534	0	Neg.	0.069	0
461	1	2	0	2.303	0	Neg.	0.098	0
466	1	1.75	72.25	2.253	32.96	Pos.	0	14.629383044829117
467	1	12	52	12.307	26.107	Pos.	0.009	2.1213130738604047
474	1	2	0	4.91	0	Neg.	0.018	0
479	1	2	0	2.469	0	Neg.	0.073	0
482	1	3	0	3	0	Neg.	0.037	0
484	1	3	0	3	0	Neg.	0.037	0
486	1	2	0	2.535	0	Neg.	0.069	0
490	1	0	28	0	13.891	Pos.	0	0
495	1	17.5	79.5	18.406	39.181	Pos.	0.002	2.1287080299902206
496	1	0	12	0	5.448	Pos.	0.026	0
500	1	0	29	0	13.278	Pos.	0	0
503	1	5	0	2.721	0	Neg.	0.087	0
504	1	0	94	0	46.379	Pos.	0	0
509	1	3	0	3	0	Neg.	0.041	0
510	1	0	8	0	3.623	Pos.	0.093	0
514	1	2	0	2.534	0	Neg.	0.069	0
518	1	25	123	26.567	60.562	Pos.	0	2.279594986261151
533	1	3	0	3	0	Neg.	0.037	0
539	1	0	94	0	60.929	Pos.	0	0
543	1	2	16	2.038	7.962	Pos.	0.036	3.9067713444553487
544	1	25.5	117.5	26.98	57.778	Pos.	0	2.1415122312824315
547	1	4	1	3.72	0.52	Neg.	0.059	0.13978494623655913
551	1	2	0	2.295	0	Neg.	0.099	0
553	1	0	15	0	7.444	Pos.	0.008	0
554	1	0.75	102.25	0.916	47.636	Pos.	0	52.004366812227076
555	1	2	39	2.096	19.304	Pos.	0	9.209923664122137
559	1	2	18	1.316	13.278	Pos.	0	10.089665653495441
561	1	2	0	2.342	0	Neg.	0.095	0
564	1	21.667	45.333	13.161	34.685	Pos.	0	2.635438036623357
568	1	2	0	2.533	0	Neg.	0.069	0
				M2
5	1	0	47	0	21.696	Pos.	0	0
9	1	11.75	129.25	14.228	60.267	Pos.	0	4.235802642676413
19	1	3	0	3.709	0	Neg.	0.024	0
20	1	19	17	18.519	8.785	Neg.	0.019	0.47437766618067934
31	1	0	35	0	17.472	Pos.	0	0
32	1	26.5	117.5	28.097	58.376	Pos.	0	2.0776595366053314
36	1	3	0	2.974	0	Neg.	0.038	0
40	1	4	0	4.583	0	Neg.	0.007	0
42	1	23	69	136.725	24.702	Neg.	0	0.18066922654964346
53	1	2	0	2.302	0	Neg.	0.084	0
72	1	1	30	1.222	14.862	Pos.	0	12.162
74	1	9.5	37.5	9.762	18.695	Pos.	0.046	1.915078877279246
85	1	1	30	1.034	15.262	Pos.	0	14.760154738878143
87	1	0	47	0	18.387	Pos.	0.001	0
103	1	4	0	4	0	Neg.	0.012	0
107	1	2	0	2.293	0	Neg.	0.085	0
108	1	3	94	3.653	43.901	Pos.	0	12.01779359430605
112	1	2	0	2.999	0	Neg.	0.056	0
114	1	0.833	28.167	0.48	22.781	Pos.	0	47.46041666666667
115	1	49	47	51.026	23.969	Neg.	0	0.46974091639556304
116	1	5	0	5.729	0	Neg.	0.002	0
121	1	2	23	2.418	10.715	Pos.	0.016	4.431348221670802
125	1	0	94	0	40.827	Pos.	0	0
126	1	0	47	0	23.143	Pos.	0	0
129	1	2	0	2.405	0	Neg.	0.077	0
136	1	0	47	0	20.819	Pos.	0	0
155	1	2	0	2.286	0	Neg.	0.085	0
168	1	5	0	5.727	0	Neg.	0.002	0
169	1	3	0	3.188	0	Neg.	0.037	0
174	1	2	0	2.383	0	Neg.	0.078	0
181	1	24	117	25.981	57.029	Pos.	0	2.195027135214195
182	1	0	95	0	44.011	Pos.	0	0
184	1	39	51	43.243	24.742	Neg.	0.007	0.5721619684110723
				L
3	1	20	100	20.704	49.875	Pos.	0	2.4089547913446676
6	1	1	26	1.242	11.95	Pos.	0.002	9.621578099838969
9	1	10.5	47.5	10.786	23.664	Pos.	0.011	2.193955127016503
12	1	8.5	39.5	8.817	19.537	Pos.	0.02	2.2158330497901777
26	1	0	38	0	19.73	Pos.	0	0
27	1	2	0	2.651	0	Neg.	0.066	0
30	1	3	0	3	0	Neg.	0.037	0
37	1	1	22	1.263	10.06	Pos.	0.008	7.9651623119556625
38	1	12.667	102.333	13.491	50.491	Pos.	0	3.742569120154177
47	1	0	36	0	17.206	Pos.	0	0
58	1	4	0	4.42	0	Neg.	0.008	0
65	1	0	43	0	19.676	Pos.	0	0
69	1	3	0	3	0	Neg.	0.037	0
72	1	5	1	5.001	0.5	Neg.	0.018	0.09998
73	1	22	0	24.248	0	Neg.	0	0
74	1	0	19	0	9.44	Pos.	0.002	0
80	1	0	9	0	4.316	Pos.	0.066	0
83	1	0	26	0	11.887	Pos.	0.001	0
86	1	2	0	2.321	0	Neg.	0.091	0
88	1	3	0	3.262	0	Neg.	0.085	0
98	1	4	0	4	0	Neg.	0.012	0
100	1	0	35	0	18.358	Pos.	0	0
107	1	1	28	1.266	12.807	Pos.	0.001	10.116113744075829
119	1	2	0	2.19	0	Neg.	0.093	0
120	1	2	0	2.504	0	Neg.	0.071	0
125	1	0	32	0	15.886	Pos.	0	0
136	1	3	0	3.957	0	Neg.	0.019	0
142	1	0	20	0	9.314	Pos.	0.001	0
144	1	0	8	0	4.094	Pos.	0.038	0
148	1	1	93	1.149	44.355	Pos.	0	38.60313315926893
159	1	0	46	0	21.004	Pos.	0	0
160	1	1	0	3.689	0	Neg.	0.09	0
163	1	9	40	9.256	19.88	Pos.	0.021	2.1477960242005185
164	1	20	103	20.894	50.928	Pos.	0	2.4374461567914234
166	1	4	32	5.044	14.601	Pos.	0.021	2.894726407613006
171	1	12.5	65.5	12.906	32.665	Pos.	0.001	2.5309933364326667
173	1	0	8	0	4	Pos.	0.039	0
174	1	2	26	2.209	12.511	Pos.	0.003	5.663648709823449
176	1	1	32	1.267	14.65	Pos.	0	11.562746645619574
178	1	6	24	6.118	11.96	Pos.	0.093	1.954887218045113
183	1	2	48	2.48	22.092	Pos.	0	8.908064516129032
191	1	20	0	22.767	0	Neg.	0	0
195	1	0	104	0	50.626	Pos.	0	0
206	1	2	0	2.493	0	Neg.	0.072	0
208	1	2	0	2.504	0	Neg.	0.071	0
209	1	2	0	2.482	0	Neg.	0.072	0
216	1	0	29	0	13.862	Pos.	0	0
221	1	0	46	0	22.822	Pos.	0	0
224	1	0	57	0	26.083	Pos.	0	0
234	1	1	0	3.767	0	Neg.	0.088	0
240	1	0	41	0	18.75	Pos.	0	0
244	1	3	0	3.752	0	Neg.	0.019	0
252	1	0	26	0	9.792	Pos.	0.051	0
256	1	29	2	32.123	1.041	Neg.	0	0.0324067
257	1	1	20	1.347	9.149	Pos.	0.018	6.792130660727542
280	1	4	0	2.598	0	Neg.	0.091	0
289	1	2	0	2.504	0	Neg.	0.071	0
291	1	3	0	3.706	0	Neg.	0.023	0
293	1	2	19	2.254	9.075	Pos.	0.029	4.02618
294	1	0	19	0	9.456	Pos.	0.001	0
296	1	1	23	1.162	10.858	Pos.	0.003	9.34423
297	1	2	0	2.676	0	Neg.	0.07	0
303	1	6	0	7.347	0	Neg.	0.001	0
305	1	2	0	2.209	0	Neg.	0.091	0
315	1	18	87	18.722	43.337	Pos.	0	2.3147633799807714
316	1	0	50	0	24.79	Pos.	0	0
319	1	3	0	3.744	0	Neg.	0.022	0
322	1	2	0	2.681	0	Neg.	0.07	0
324	1	4	0	4.546	0	Neg.	0.007	0
325	1	1	32	1.127	15.392	Pos.	0	13.657497781721384
327	1	2	0	2.221	0	Neg.	0.094	0
329	1	2	0	2.213	0	Neg.	0.091	0
330	1	2	0	2.215	0	Neg.	0.097	0
333	1	2	0	2.712	0	Neg.	0.068	0
335	1	0	39	0	19.001	Pos.	0	0
336	1	2	0	2.154	0	Neg.	0.1	0
342	1	3	38	1.722	31.112	Pos.	0	18.067363530778163
345	1	3	0	3.694	0	Neg.	0.02	0
353	1	1	16	1.229	7.963	Pos.	0.024	6.4792514239218875
355	1	3	0	2.76	0	Neg.	0.053	0
362	1	2	0	2.207	0	Neg.	0.091	0
367	1	3	0	3	0	Neg.	0.037	0
372	1	4	1	4.752	0.799	Neg.	0.089	0.16813973063973064
376	1	6	0	3.171	0	Neg.	0.064	0
378	1	2	0	2.427	0	Neg.	0.085	0
388	1	3	48	4.96	20.24	Pos.	0.004	4.080645161290322
389	1	4	1	4	0.513	Neg.	0.048	0.12825
390	1	1	64	1.265	29.267	Pos.	0	23.13596837944664
395	1	4	0	4	0	Neg.	0.012	0
404	1	3	0	3.355	0	Neg.	0.026	0
405	1	4	0	2.784	0	Neg.	0.053	0
414	1	4	0	4.962	0	Neg.	0.005	0
416	1	11	45	11.288	22.474	Pos.	0.022	1.9909638554216866
426	1	2	0	2.208	0	Neg.	0.091	0
427	1	2	0	2.404	0	Neg.	0.086	0
431	1	2	0	2.209	0	Neg.	0.091	0
445	1	2	17	2.043	8.447	Pos.	0.027	4.134605971610376
448	1	6	0	6.72	0	Neg.	0.001	0
456	1	2	0	2.357	0	Neg.	0.08	0
460	1	6.5	19.5	82.547	6.715	Neg.	0	0.0813476
464	1	15.5	72.5	16.041	35.999	Pos.	0.002	2.244186771398292
466	1	2	0	7.282	0	Neg.	0.008	0
467	1	1	78	1.264	38.641	Pos.	0	30.570411392405063
468	1	0	22	0	10.945	Pos.	0.001	0
471	1	2	0	2.714	0	Neg.	0.068	0
472	1	3	0	3	0	Neg.	0.037	0
474	1	1	62	1.054	30.552	Pos.	0	28.98671726755218
475	1	2	35	2.519	16.053	Pos.	0.001	6.372766971020246
484	1	3	0	3.393	0	Neg.	0.029	0
497	1	2	0	2.501	0	Neg.	0.082	0
524	1	2	0	2.159	0	Neg.	0.099	0
525	1	2	0	2.504	0	Neg.	0.071	0
531	1	3	0	3	0	Neg.	0.037	0
540	1	4	0	4.415	0	Neg.	0.011	0
542	1	1	0	3.644	0	Neg.	0.091	0
545	1	3	0	3	0	Neg.	0.037	0
553	1	3	0	3.315	0	Neg.	0.027	0
555	1	0	25	0	12.431	Pos.	0	0
559	1	4	0	4	0	Neg.	0.012	0
563	1	0	25	0	17.231	Pos.	0	0
564	1	0	25	0	11.484	Pos.	0	0
565	1	0	52	0	25.789	Pos.	0	0
568	1	0	49	0	22.566	Pos.	0	0
571	1	0	50	0	35.5	Pos.	0	0
573	1	2	0	2.31	0	Neg.	0.083	0
585	1	2	0	2.376	0	Neg.	0.088	0
589	1	0	50	0	22.851	Pos.	0	0
592	1	12.75	118.25	14.454	56.433	Pos.	0	3.9043171440431714
598	1	2	61	2.317	29.823	Pos.	0	12.871385412170909
602	1	3	0	3	0	Neg.	0.037	0
603	1	0	11	0	5.019	Pos.	0.034	0
607	1	5	0	4.738	0	Neg.	0.005	0
608	1	2	0	2.208	0	Neg.	0.091	0
609	1	2	0	2.209	0	Neg.	0.091	0
614	1	4	0	4	0	Neg.	0.012	0
615	1	3	0	3	0	Neg.	0.041	0
618	1	3	0	3	0	Neg.	0.037	0
624	1	0	36	0	16.454	Pos.	0	0
625	1	2	36	2.084	17.796	Pos.	0	8.539347408829174
639	1	13	65	13.597	32.117	Pos.	0.002	2.362065161432669
646	1	2	9	30.182	3.08	Neg.	0.024	0.1020475780266384
655	1	4	0	4.622	0	Neg.	0.007	0
667	1	2	44	1.186	35.184	Pos.	0	29.66610455311973
668	1	4	0	4.405	0	Neg.	0.035	0
679	1	2	42	2.27	20.062	Pos.	0	8.837885462555066
682	1	0	19	0	8.679	Pos.	0.003	0
686	1	2	0	2.432	0	Neg.	0.075	0
695	1	1	57	1.122	28.274	Pos.	0	25.19964349376114
714	1	2	0	2.502	0	Neg.	0.079	0
719	1	2.833	38.167	2.953	18.868	Pos.	0	6.389434473416864
720	1	8	0	4.304	0	Neg.	0.022	0
733	1	0	42	0	30.139	Pos.	0	0
739	1	0	42	0	19.297	Pos.	0	0
744	1	2	0	2.219	0	Neg.	0.096	0
746	1	3	0	3.756	0	Neg.	0.023	0
750	1	3	0	3	0	Neg.	0.037	0
751	1	3	0	3	0	Neg.	0.037	0
752	1	2	0	2.503	0	Neg.	0.081	0
756	1	3	1	3.677	0.458	Neg.	0.064	0.12455806363883601
758	1	3	0	3	0	Neg.	0.037	0
761	1	0	39	0	18.639	Pos.	0	0
762	1	0	46	0	21.068	Pos.	0	0
765	1	3	0	3.501	0	Neg.	0.025	0
773	1	3	0	3.654	0	Neg.	0.021	0
776	1	3	0	3	0	Neg.	0.037	0
777	1	4	2	4.037	0.995	Neg.	0.097	0.2464701511023037
781	1	0	39	0	19.014	Pos.	0	0
794	1	0	36	0	16.423	Pos.	0	0
799	1	2	0	2.71	0	Neg.	0.068	0
801	1	2	0	2.712	0	Neg.	0.068	0
818	1	2	0	2.427	0	Neg.	0.075	0
821	1	4	1	4.008	0.499	Neg.	0.045	0.12450099800399202
822	1	1	27	1.232	13.422	Pos.	0.001	10.89448051948052
824	1	7.5	25.5	88.409	8.8	Neg.	0	0.0995374
841	1	5	0	5	0	Neg.	0.004	0
850	1	4.333	20.667	4.417	10.482	Pos.	0.07	2.373103916685533
858	1	3	0	3	0	Neg.	0.037	0
859	1	2	0	2.154	0	Neg.	0.1	0
863	1	4	0	4	0	Neg.	0.014	0
864	1	3	0	3.475	0	Neg.	0.03	0
872	1	6	0	6	0	Neg.	0.001	0
876	1	6	0	6.668	0	Neg.	0.001	0
880	1	3	0	3.318	0	Neg.	0.03	0
884	1	1	0	3.738	0	Neg.	0.089	0
892	1	3	0	3	0	Neg.	0.037	0
901	1	2	0	2.212	0	Neg.	0.091	0
904	1	0	26	0	11.876	Pos.	0	0
929	1	2	0	2.401	0	Neg.	0.086	0
931	1	2	29	2.076	14.361	Pos.	0.001	6.917630057803469
934	1	2	0	2.505	0	Neg.	0.081	0
935	1	1	28	1.265	12.81	Pos.	0.001	10.126482213438736
938	1	3	0	3	0	Neg.	0.037	0
942	1	2	0	2.714	0	Neg.	0.068	0
943	1	0	15	0	6.849	Pos.	0.01	0
952	1	0	56	0	27.76	Pos.	0	0
954	1	1	68	1.197	31.757	Pos.	0	26.530492898913952
958	1	17	85	17.803	41.986	Pos.	0	2.358366567432455
966	1	2	0	2.505	0	Neg.	0.071	0
970	1	0	48	0	22.593	Pos.	0	0
982	1	3	0	3	0	Neg.	0.037	0
990	1	3	0	3	0	Neg.	0.037	0
1005	1	14	65	14.426	32.458	Pos.	0.002	2.2499653403576874
1026	1	0	80	0	36.565	Pos.	0	0
1032	1	0	48	0	24.857	Pos.	0	0
1034	1	0	59	0	26.963	Pos.	0	0
1039	1	7.25	68.75	8.185	32.828	Pos.	0	4.010751374465486
1042	1	2	0	2.21	0	Neg.	0.097	0
1045	1	8	0	8	0	Neg.	0	0
1047	1	1	83	1.135	39.62	Pos.	0	34.90748898678414
1049	1	2	0	2.208	0	Neg.	0.091	0
1050	1	3	0	3	0	Neg.	0.037	0
1054	1	5	0	5.532	0	Neg.	0.002	0
1065	1	3	0	3	0	Neg.	0.039	0
1067	1	2	0	2.154	0	Neg.	0.1	0
1068	1	6	0	6.044	0	Neg.	0.001	0
1074	1	2	0	2.214	0	Neg.	0.091	0
1078	1	3	0	3.607	0	Neg.	0.025	0
1081	1	3	0	3	0	Neg.	0.037	0
1082	1	3	0	3	0	Neg.	0.037	0
1083	1	3	0	3.236	0	Neg.	0.031	0
1086	1	1	16	1.13	7.612	Pos.	0.021	6.736283185840708
1090	1	2	0	2.207	0	Neg.	0.091	0
1093	1	3	0	3.507	0	Neg.	0.023	0
1113	1	1	13	1.262	5.936	Pos.	0.08	4.70365
1120	1	3	0	3.41	0	Neg.	0.025	0
1130	1	4	0	4	0	Neg.	0.012	0
1139	1	2	0	2.504	0	Neg.	0.071	0
1142	1	7	0	7	0	Neg.	0	0
1143	1	15.333	114.667	16.006	56.829	Pos.	0	3.5504810695989004
1150	1	0	25	0	9.418	Pos.	0.057	0
1157	1	2	0	6.935	0	Neg.	0.009	0
1159	1	0	3	0	2.366	Pos.	0.093	0
1160	1	0	16	0	7.963	Pos.	0.002	0
1166	1	18.5	57.5	19.256	28.52	Pos.	0.087	1.4810968009970917
1170	1	3	0	2.962	0	Neg.	0.039	0
1182	1	0.667	62.333	0.475	44.21	Pos.	0	93.07368421052632
1183	1	0	70	0	31.998	Pos.	0	0
1185	1	2	0	2.208	0	Neg.	0.091	0
1193	1	0	48	0	21.969	Pos.	0	0
1194	1	8	24	92.295	8.291	Neg.	0	0.0898315
1196	1	0	40	0	19.117	Pos.	0	0
1205	1	3	0	3.522	0	Neg.	0.027	0
1207	1	3	0	3.589	0	Neg.	0.026	0
1208	1	2	0	2.71	0	Neg.	0.063	0
1219	1	10.5	52.5	10.889	25.999	Pos.	0.004	2.387638901643861
1222	1	3	0	3	0	Neg.	0.037	0
1225	1	7	21	84.683	7.244	Neg.	0	0.0855426
1230	1	3	0	4.978	0	Neg.	0.008	0
1238	1	10.5	48.5	10.805	24.101	Pos.	0.009	2.230541416011106
1264	1	3	0	3	0	Neg.	0.037	0
1266	1	11.5	57.5	11.858	28.597	Pos.	0.003	2.4116208466857816
1273	1	2	6	26.419	2.064	Neg.	0.016	0.0781256
1274	1	0	38	0	19.069	Pos.	0	0
1276	1	2	0	2.502	0	Neg.	0.082	0
1280	1	7	35	7.233	17.332	Pos.	0.018	2.3962394580395414
1290	1	0	38	0	17.344	Pos.	0	0
1300	1	1	80	1.039	39.712	Pos.	0	38.2214
1305	1	29	0	32.057	0	Neg.	0	0
1324	1	16	75	16.547	37.254	Pos.	0.001	2.251405088535686
1327	1	0	68	0	47.62	Pos.	0	0
1328	1	2	0	2.356	0	Neg.	0.08	0
1333	1	0	32	0	14.626	Pos.	0	0
1335	1	2	0	2.207	0	Neg.	0.091	0
1339	1	4	0	3.985	0	Neg.	0.013	0
1341	1	0	19	0	9.456	Pos.	0.001	0
1362	1	2	0	2.215	0	Neg.	0.091	0
1374	1	1	25	1.344	11.47	Pos.	0.005	8.53423
1381	1	2	0	2.115	0	Neg.	0.099	0
1390	1	2	0	2.236	0	Neg.	0.089	0
1392	1	3	0	3	0	Neg.	0.037	0
1398	1	3	0	3	0	Neg.	0.037	0
1400	1	3	0	3.916	0	Neg.	0.018	0
1401	1	1	13	1.358	9.105	Pos.	0.024	6.704712812960236
1403	1	3	0	3	0	Neg.	0.037	0
1411	1	2	0	2.129	0	Neg.	0.098	0
1420	1	2	0	2.501	0	Neg.	0.071	0
1425	1	3	0	3	0	Neg.	0.037	0
1431	1	15.5	79.5	16.201	39.29	Pos.	0	2.425158940806123
1444	1	2	0	2.504	0	Neg.	0.071	0
1465	1	0	40	0	19.879	Pos.	0	0
1466	1	3	0	2.992	0	Neg.	0.037	0
1477	1	0	42	0	15.888	Pos.	0.007	0
1485	1	0	48	0	23.793	Pos.	0	0
1488	1	2	0	2.505	0	Neg.	0.071	0
1506	1	3	0	2.986	0	Neg.	0.038	0
1511	1	5	0	5.652	0	Neg.	0.003	0
1515	1	0	21	0	9.594	Pos.	0.002	0
1523	1	0	21	0	7.88	Pos.	0.095	0
1526	1	2	0	2.503	0	Neg.	0.071	0
1534	1	2	0	2.207	0	Neg.	0.091	0
1535	1	2	0	2.209	0	Neg.	0.091	0
1541	1	3	0	3.753	0	Neg.	0.023	0
1542	1	3	0	3	0	Neg.	0.037	0
1543	1	20.667	72.333	13.419	55.407	Pos.	0	4.128996199418734
1545	1	3	0	3.729	0	Neg.	0.019	0
1549	1	4	0	4.471	0	Neg.	0.009	0
1550	1	12.333	76.667	12.782	38.07	Pos.	0	2.978407135033641
1552	1	1.5	36.5	1.546	18.137	Pos.	0	11.731565329883571
1558	1	8	24	91.561	8.295	Neg.	0	0.0905953
1563	1	12	45	12.324	22.46	Pos.	0.038	1.8224602401817593
1571	1	2	0	2.209	0	Neg.	0.091	0
1572	1	1	78	1.263	35.731	Pos.	0	28.290577988915285
1590	1	0	30	0	14.917	Pos.	0	0
1592	1	12	56	12.382	27.929	Pos.	0.005	2.2556129865934422
1593	1	0	70	0	33.502	Pos.	0	0
1594	1	6	0	6.628	0	Neg.	0.007	0
1596	1	0	30	0	14.918	Pos.	0	0
1597	1	0	54	0	24.723	Pos.	0	0
1599	1	2	57	2.511	26.35	Pos.	0	10.493827160493828
1605	1	0	44	0	20.241	Pos.	0	0
1612	1	3	0	3	0	Neg.	0.037	0
1614	1	10	50	10.422	25.033	Pos.	0.005	2.4019382076376896
1617	1	0.833	52.167	0.878	25.726	Pos.	0	29.300683371298405
1621	1	6	1	6.051	0.498	Neg.	0.007	0.0823004
1648	1	13	42.000 1	19.253	14.646	Neg.	0	0.7607126162156548
1649	1	0	82	0	41.279	Pos.	0	0
1651	1	1	0	3.753	0	Neg.	0.089	0
1663	1	34	1	41.076	0.501	Neg.	0	0.012196903301197779
1667	1	24.833	38.167	30.438	18.123	Neg.	0.033	0.5954070569682635
1671	1	14	70	14.458	34.805	Pos.	0.001	2.407317747959607
1673	1	4	0	2.811	0	Neg.	0.051	0
1674	1	2	0	2.478	0	Neg.	0.072	0
1694	1	3	0	3	0	Neg.	0.037	0
1696	1	5	0	5	0	Neg.	0.004	0
1700	1	2	41	2.526	18.757	Pos.	0	7.425574030087096
1701	1	0	12	0	5.477	Pos.	0.025	0
1723	1	0	50	0	23.28	Pos.	0	0
1725	1	1	71	1.153	34.111	Pos.	0	29.584562012142236
1728	1	0	28	0	13.898	Pos.	0	0
1729	1	25.667	65.333	15.173	51.458	Pos.	0	3.3914189679035127
1730	1	0	65	0	29.771	Pos.	0	0
1731	1	1	47	1.133	22.419	Pos.	0	19.78729037952339
1732	1	0	54	0	26.761	Pos.	0	0
1733	1	0	57	0	27.789	Pos.	0	0
1734	1	0	29	0	10.967	Pos.	0.032	0
1735	1	14	98	14.857	48.381	Pos.	0	3.2564447735074378
1738	1	23	115	24.21	56.757	Pos.	0	2.3443618339529118
1739	1	4	43	4.613	20.33	Pos.	0.001	4.407110340342509
1740	1	0	6	0	3.147	Pos.	0.079	0
1744	1	1	40	1.035	20.012	Pos.	0	19.335265700483095
1745	1	31.667	77.333	26.327	46.155	Pos.	0.004	1.7531431610134083
1747	1	6.5	33.5	6.653	16.682	Pos.	0.018	2.5074402525176613
1750	1	20	2	22.254	1.04	Neg.	0	0.0467332
1751	1	7.5	38.5	7.717	19.198	Pos.	0.011	2.4877543086691722
1755	1	12	58	12.369	28.856	Pos.	0.003	2.3329290969358882
1756	1	2	16	2.057	7.96	Pos.	0.038	3.8697131745260087
1759	1	0	28	0	13.902	Pos.	0	0
1760	1	21.5	64.5	22.404	32.015	Pos.	0.092	1.4289858953758259
1773	1	32	33	35.905	15.853	Neg.	0.001	0.44152624982592953
1787	1	19.5	87.5	20.221	43.44	Pos.	0.001	2.1482617081252164
1792	1	6.5	32.5	6.658	16.221	Pos.	0.022	2.436317212376089
1797	1	10.5	52.5	10.804	26.124	Pos.	0.004	2.4179933358015546
1802	1	0	16	0	11.809	Pos.	0	0
1806	1	2	0	2.207	0	Neg.	0.091	0
1807	1	0	18	0	8.956	Pos.	0.001	0
1808	1	3	0	3	0	Neg.	0.041	0
1819	1	2	0	2.465	0	Neg.	0.073	0
1824	1	3	0	3	0	Neg.	0.037	0
1833	1	1	70	1.264	32.063	Pos.	0	25.366297468354432
1835	1	25	27	27.616	13.38	Neg.	0.007	0.4845017381228274
1840	1	3	38	3.663	17.556	Pos.	0.001	4.792792792792794
1841	1	4	20	4.071	9.991	Pos.	0.064	2.4541881601572095
1845	1	1	38	1.263	17.337	Pos.	0	13.72684085510689
1847	1	1	42	1.267	19.219	Pos.	0	15.168902920284138
1851	1	3	0	3.319	0	Neg.	0.027	0
1857	1	4	0	4	0	Neg.	0.012	0
1864	1	1	50	1.05	24.671	Pos.	0	23.496190476190474
1870	1	2	48	2.493	22.047	Pos.	0	8.843561973525873
1871	1	0	49	0	18.599	Pos.	0.003	0
1872	1	0	14	0	6.966	Pos.	0.009	0
1881	1	2	0	2.218	0	Neg.	0.096	0
1882	1	0	15	0	6.85	Pos.	0.01	0
1893	1	7	0	3.705	0	Neg.	0.04	0
1896	1	7	32	7.229	16.29	Pos.	0.029	2.253423710056716
1897	1	0	53	0	24.398	Pos.	0	0
1925	1	13	0	14.281	0	Neg.	0	0
1931	1	1	58	1.262	26.548	Pos.	0	21.0365
1933	1	4.75	52.25	5.987	23.857	Pos.	0.001	3.9848004008685485
1934	1	18.5	84.5	19.716	41.544	Pos.	0.001	2.107121119902617
1935	1	0	57	0	27.764	Pos.	0	0
1937	1	19.5	87.5	20.223	43.419	Pos.	0.001	2.1470108292538197
1940	1	18	89	18.943	44.294	Pos.	0	2.3382779918703473
1943	1	20	105	21.37	51.59	Pos.	0	2.4141319606925595
1944	1	2	0	2.218	0	Neg.	0.09	0
1947	1	3	0	3.538	0	Neg.	0.027	0
1950	1	0	23	0	8.736	Pos.	0.06	0
1951	1	3	0	3.298	0	Neg.	0.03	0
1953	1	2	0	2.208	0	Neg.	0.091	0
1959	1	4	0	4.42	0	Neg.	0.009	0
1973	1	2	0	2.7	0	Neg.	0.069	0
1977	1	0	24	0	16.54	Pos.	0	0
1981	1	0	76	0	34.848	Pos.	0	0
1986	1	4	0	4.474	0	Neg.	0.008	0
1993	1	0	38	0	18.846	Pos.	0	0
1997	1	8.333	42.667	8.577	21.22	Pos.	0.008	2.4740585286230616
2006	1	2	0	2.208	0	Neg.	0.097	0
2019	1	0.833	44.167	0.87	21.826	Pos.	0	25.08735632183908
2033	1	4	0	4	0	Neg.	0.012	0
2040	1	8	3	9.858	1.491	Neg.	0.003	0.15124771758977482
2041	1	7	0	8.871	0	Neg.	0	0
2042	1	20.5	99.5	21.271	49.363	Pos.	0	2.3206713365615155
2052	1	2	0	2.299	0	Neg.	0.095	0
2056	1	5	0	5	0	Neg.	0.004	0
2060	1	1	54	1.126	26.829	Pos.	0	23.826820603907642
2062	1	0	31	0	11.714	Pos.	0.026	0
2065	1	4	0	5.41	0	Neg.	0.005	0
2072	1	1.5	31.5	1.532	15.838	Pos.	0	10.33812010443864
2079	1	1	16	1.259	7.302	Pos.	0.037	5.799841143764893
2084	1	1	54	1.031	27.952	Pos.	0	27.11154219204656
2103	1	0	26	0	11.937	Pos.	0	0
2108	1	9	0	9.874	0	Neg.	0	0
2109	1	19	38.000 1	61.396	30.04	Neg.	0	0.4892826894260212
2110	1	5.75	52.25	6.464	24.941	Pos.	0	3.8584467821782176
2113	1	11.5	59.5	11.954	29.448	Pos.	0.002	2.4634431989292285
2114	1	3	57	2.167	39.997	Pos.	0	18.457314259344717
2117	1	0	23	0	11.435	Pos.	0	0
2119	1	1	28	1.037	13.919	Pos.	0	13.422372227579558
2122	1	0	14	0	6.69	Pos.	0.007	0
2128	1	12	36.000 1	15.48	12.53	Neg.	0	0.8094315245478035
2129	1	0	58	0	28.499	Pos.	0	0
2131	1	4	0	4	0	Neg.	0.012	0
2135	1	0	19	0	8.947	Pos.	0.002	0
2157	1	0	84	0	38.628	Pos.	0	0
2158	1	19.5	67.5	12.431	52.565	Pos.	0	4.228541549352426
2162	1	4	0	4.999	0	Neg.	0.005	0
2163	1	1	17	1.259	8.082	Pos.	0.024	6.419380460683083
2164	1	1	43	1.267	19.686	Pos.	0	15.537490134175219
2165	1	0	30	0	13.725	Pos.	0	0
